# Supplementary material for: Chromatin Controls DNA Replication Origin Selection, Lagging-Strand Synthesis, and Replication Fork Rates
Source: Mol Cell. 2017 Jan 5;65(1):117–30. doi: 10.1016/j.molcel.2016.11.016 (PMC5222724; doi:10.1016/j.molcel.2016.11.016)
Supplement: Table S3. Chromatin-Associated Proteins Identified by Mass Spectrometry, Related to Figure 3 and Figure S3 [file mmc2.xls]

## Sheet: Chromatin_Figure.txt
iBAQ chromatined DNA plus DDK	iBAQ chromatined DNA minus DDK	Experiment chromatined DNA plus DDK	Experiment chromatined DNA minus DDK	Unique peptides chromatined DNA plus DDK	Unique peptides chromatined DNA minus DDK	Protein names	Gene names
E	E	N	N	N	N	T	T
5.11461	4.64178	1	NaN	1	0	mRNA-capping enzyme subunit beta	CET1
5.8845	5.85523	4	5	3	5	DNA replication fork-blocking protein FOB1	FOB1
4.74771	5.72811	NaN	1	0	1	40S ribosomal protein S9-A	RPS9A
6.91635	6.95469	5	4	5	4	26S proteasome regulatory subunit RPN13	RPN13
5.97988	5.78552	5	6	3	3	Dilute domain-containing protein YPR089W	YPR089W/YPR090W
7.97122	8.01368	8	11	5	5	60S ribosomal protein L36-B;60S ribosomal protein L36-A	RPL36B;RPL36A
7.5727	7.74493	8	9	6	8	Multiprotein-bridging factor 1	MBF1
7.19418	6.94246	4	2	3	2	Uncharacterized protein YBR085C-A	YBR085C-A
7.87922	7.99812	10	10	5	6	Cytochrome c iso-1	CYC1
7.23538	7.20798	4	4	4	4	Cytochrome c iso-2	CYC7
5.63882	5.62445	1	1	1	1	Cytochrome b-c1 complex subunit 7	QCR7
6.53817	5.25691	8	1	6	1	Cytochrome b2, mitochondrial	CYB2
9.22373	9.18588	88	91	11	11	Alcohol dehydrogenase 1	ADH1
7.30133	7.45026	11	15	7	9	Alcohol dehydrogenase 2	ADH2
7.58944	7.58317	5	4	3	2	Glyceraldehyde-3-phosphate dehydrogenase 2	TDH2
9.50623	9.43987	155	141	5	5	Glyceraldehyde-3-phosphate dehydrogenase 3	TDH3
8.19471	8.20493	40	38	14	15	Glyceraldehyde-3-phosphate dehydrogenase 1	TDH1
6.20183	6.25166	3	4	3	4	Cytochrome c oxidase subunit 6, mitochondrial	COX6
6.11823	6.51428	8	10	4	9	Cytochrome c peroxidase, mitochondrial	CCP1
7.93167	7.98839	13	12	9	10	Superoxide dismutase [Cu-Zn]	SOD1
7.07657	6.83684	6	6	3	3	Superoxide dismutase [Mn], mitochondrial	SOD2
6.8357	6.84789	11	12	9	11	ATP phosphoribosyltransferase	HIS1
7.274	7.29519	24	24	12	14	Cyclin-dependent kinase 1	CDC28
9.10322	8.66598	184	143	40	35	Pyruvate kinase 1	CDC19
9.29219	9.05123	163	166	32	37	Phosphoglycerate kinase	PGK1
4.77067	5.5532	NaN	1	0	1	Thymidylate kinase	CDC8
6.3801	6.64312	6	4	3	3	Repressible acid phosphatase	PHO5
7.04497	7.09339	20	16	8	9	Invertase 2	SUC2
6.63663	5.97899	7	5	5	2	Carboxypeptidase Y	PRC1
7.62629	7.56322	20	18	12	11	Arginase	CAR1
4.51775	4.69163	1	1	1	1	Histidine biosynthesis trifunctional protein;Phosphoribosyl-AMP cyclohydrolase;Phosphoribosyl-ATP pyrophosphohydrolase;Histidinol dehydrogenase	HIS4
7.87958	7.76402	23	18	11	11	Inorganic pyrophosphatase	IPP1
6.99115	6.41562	18	12	14	8	ATP synthase subunit beta, mitochondrial	ATP2
7.70167	7.48054	42	37	17	17	Citrate synthase, mitochondrial	CIT1
6.82139	6.57741	12	11	11	11	Anthranilate synthase component 1	TRP2
8.57352	8.37033	84	57	12	11	Enolase 1	ENO1
9.36095	9.10589	205	193	16	15	Enolase 2	ENO2
6.14644	5.72509	5	4	5	3	Threonine dehydratase, mitochondrial	ILV1
6.87269	7.00052	31	26	21	20	Tryptophan synthase	TRP5
6.9247	6.20159	10	7	9	6	Anthranilate synthase component 2;Glutamine amidotransferase;Indole-3-glycerol phosphate synthase	TRP3
8.30886	8.32605	21	19	10	10	Triosephosphate isomerase	TPI1
8.47264	8.52859	40	42	13	14	Phosphoglycerate mutase 1	GPM1
7.66586	7.84052	72	69	34	34	Methionine--tRNA ligase, cytoplasmic	MES1
5.23591	5.17342	2	2	1	1	Ras-like protein 2	RAS2
7.5401	6.94811	17	8	8	6	GTP-binding protein YPT1	YPT1
9.57558	9.60243	46	44	2	2	Histone H2B.1	HTB1
4.77575	4.66494	NaN	NaN	0	0	Histone H2B.2	HTB2
9.857	9.89632	48	49	11	13	Histone H4	HHF1
7.85752	7.68503	5	4	3	3	60S acidic ribosomal protein P2-beta	RPP2B
7.35305	7.2243	3	4	3	4	60S ribosomal protein L28	RPL28
7.93648	7.99496	8	11	7	9	40S ribosomal protein S17-A;40S ribosomal protein S17-B	RPS17A;RPS17B
7.41621	6.78735	21	16	13	9	Tubulin beta chain	TUB2
7.94836	7.90867	32	24	8	8	ATP-dependent molecular chaperone HSP82	HSP82
7.25578	7.03906	21	23	14	16	Elongation factor Tu, mitochondrial	TUF1
9.33744	9.03379	107	112	26	28	Elongation factor 1-alpha	TEF1
7.22855	7.06228	17	11	10	9	Partitioning protein REP1	REP1
7.30166	7.32646	16	16	10	10	Partitioning protein REP2	REP2
5.88974	5.80927	3	2	2	2	Putative COX1/OXI3 intron 1 protein	aI1
5.95284	5.97978	5	4	5	4	Orotidine 5-phosphate decarboxylase	URA3
6.42583	7.03036	24	19	20	18	Carbamoyl-phosphate synthase arginine-specific large chain	CPA2
4.63532	4.67006	1	NaN	1	0	Cytochrome c oxidase subunit 4, mitochondrial	COX4
6.28231	6.01444	5	6	5	6	Amidophosphoribosyltransferase	ADE4
6.44209	6.28765	40	24	24	22	DNA-directed RNA polymerase II subunit RPB1	RPO21
5.29126	5.06119	8	8	8	8	DNA-directed RNA polymerase III subunit RPC1	RPO31
6.80118	6.15014	13	6	11	5	Argininosuccinate lyase	ARG4
7.28461	7.03117	31	29	18	16	Polyadenylate-binding protein, cytoplasmic and nuclear	PAB1
5.66981	4.52843	1	NaN	1	0	Phosphoribosylglycinamide formyltransferase	ADE8
6.4729	6.19479	2	3	2	3	3-isopropylmalate dehydrogenase	LEU2
8.82789	8.39491	141	111	26	23	Galactokinase	GAL1
6.39966	6.25477	7	5	6	5	Regulatory protein GAL4	GAL4
7.00078	6.95773	12	14	11	11	Galactose/lactose metabolism regulatory protein GAL80	GAL80
8.71645	8.70132	180	162	38	39	Bifunctional protein GAL10;UDP-glucose 4-epimerase;Aldose 1-epimerase	GAL10
7.4292	7.46271	6	5	1	0	60S ribosomal protein L24-A	RPL24A
8.23134	8.1495	10	13	6	7	60S ribosomal protein L25	RPL25
6.06221	7.23294	1	1	1	1	60S ribosomal protein L39	RPL39
6.44146	6.57642	13	18	11	16	DNA topoisomerase 1	TOP1
7.27467	7.32292	40	35	25	25	Threonine--tRNA ligase, cytoplasmic	THS1
7.83224	7.49658	37	40	27	27	Aspartate--tRNA ligase, cytoplasmic	DPS1
8.2267	7.7782	78	54	23	22	Hexokinase-1	HXK1
7.8783	7.30722	58	34	18	14	Hexokinase-2	HXK2
5.42786	5.42447	4	3	4	3	DNA ligase 1	CDC9
3.88458	3.77121	NaN	NaN	0	0	Cell division control protein 25	CDC25
7.25377	6.92324	17	15	12	10	Mitochondrial outer membrane protein porin 1	POR1
9.42851	9.53447	18	38	5	6	Histone H2A.1;Histone H2A.2	HTA1;HTA2
5.40412	5.00368	4	1	3	1	Plasma membrane ATPase 1;Plasma membrane ATPase 2	PMA1;PMA2
7.80374	7.86336	28	22	11	11	60S acidic ribosomal protein P0	RPP0
7.45489	7.38421	2	2	1	1	60S acidic ribosomal protein P1-alpha	RPP1A
7.70125	7.55073	4	3	3	2	60S acidic ribosomal protein P2-alpha	RPP2A
7.03435	6.99457	11	11	8	9	Delta-aminolevulinic acid dehydratase	HEM2
6.86074	6.93038	16	12	13	12	Eukaryotic peptide chain release factor GTP-binding subunit	SUP35
4.46863	3.9535	NaN	1	0	1	ATP synthase subunit 4, mitochondrial	ATP4
7.25132	7.41582	41	38	30	31	5-methyltetrahydropteroyltriglutamate--homocysteine methyltransferase	MET6
5.71892	5.79793	1	1	1	1	60S ribosomal protein L7-A	RPL7A
7.57994	7.49819	10	11	1	0	60S ribosomal protein L9-A	RPL9A
6.99313	7.06036	7	10	3	4	60S ribosomal protein L6-B	RPL6B
4.06506	6.90051	NaN	2	0	1	60S ribosomal protein L17-A	RPL17A
7.7929	7.78081	11	11	2	1	60S ribosomal protein L26-A	RPL26A
7.68718	7.49567	5	4	1	1	60S ribosomal protein L33-A	RPL33A
7.58806	7.66949	9	10	7	7	60S ribosomal protein L15-A;60S ribosomal protein L15-B	RPL15A;RPL15B
7.52563	7.31313	3	1	2	0	60S ribosomal protein L22-A	RPL22A
7.79429	7.77227	29	31	15	15	40S ribosomal protein S3	RPS3
8.01351	7.99737	25	29	1	1	40S ribosomal protein S9-B	RPS9B
7.83411	7.6668	9	10	6	7	40S ribosomal protein S13	RPS13
8.17924	8.16882	29	22	6	6	Ubiquitin-40S ribosomal protein S31;Ubiquitin;40S ribosomal protein S31;Polyubiquitin;Ubiquitin;Ubiquitin-60S ribosomal protein L40;Ubiquitin;60S ribosomal protein L40	RPS31;UBI4;RPL40A;RPL40B
4.72108	4.88338	1	1	1	1	cAMP-dependent protein kinase type 3	TPK3
5.89966	4.36029	1	NaN	1	0	General negative regulator of transcription subunit 2	CDC36
6.61791	5.87623	6	4	6	4	Hsp90 co-chaperone Cdc37	CDC37
7.03547	7.10775	23	26	18	21	Eukaryotic translation initiation factor 3 subunit B	PRT1
7.02181	7.03495	52	52	42	43	Protein SCP160	SCP160
7.69609	7.40145	28	17	15	12	Protein MET17;O-acetylhomoserine sulfhydrylase;O-acetylserine sulfhydrylase	MET17
6.04844	5.35324	3	1	3	1	Catalase T	CTT1
7.75084	7.73224	35	30	17	15	Ketol-acid reductoisomerase, mitochondrial	ILV5
9.14073	8.72104	166	120	29	22	Pyruvate decarboxylase isozyme 1	PDC1
4.1379	3.95324	NaN	NaN	0	0	Uroporphyrinogen-III synthase	HEM4
6.91466	6.59515	14	10	12	9	2-isopropylmalate synthase;2-isopropylmalate synthase 2, mitochondrial	LEU4;LEU9
4.84822	4.61492	NaN	NaN	0	0	Serine/threonine-protein kinase KIN28	KIN28
6.5935	4.02671	9	NaN	7	0	Cell division control protein 7	CDC7
6.29026	6.42142	5	4	1	2	cAMP-dependent protein kinase type 1	TPK1
4.74544	5.42416	NaN	2	0	2	cAMP-dependent protein kinase type 2	TPK2
8.02588	7.93548	10	12	1	1	40S ribosomal protein S14-A	RPS14A
6.42666	6.22804	3	1	3	1	Imidazoleglycerol-phosphate dehydratase	HIS3
7.40212	7.07441	30	28	19	17	ATP-dependent RNA helicase DED1	DED1
7.74218	7.22624	40	16	17	11	NAD-dependent histone deacetylase SIR2	SIR2
8.22817	8.28659	209	176	58	60	Regulatory protein SIR3	SIR3
5.30138	4.74316	1	NaN	1	0	Cell division control protein 31	CDC31
6.63323	6.72083	26	28	21	23	Glycogen phosphorylase	GPH1
5.28058	4.63949	2	NaN	2	0	3,5-cyclic-nucleotide phosphodiesterase 2	PDE2
4.43296	4.32432	NaN	NaN	0	0	DNA repair protein RAD1	RAD1
7.5024	7.08135	29	19	22	14	DNA repair and recombination protein RAD52	RAD52
6.51888	6.29343	7	6	6	6	DNA repair protein RAD7	RAD7
6.26905	6.36459	1	4	1	4	GTP-binding protein RHO1	RHO1
6.00988	6.04293	5	4	5	4	Carbon catabolite-derepressing protein kinase	SNF1
5.76725	6.26067	3	7	2	6	Thymidylate synthase	CDC21
7.73688	7.6534	111	126	60	55	DNA topoisomerase 2	TOP2
7.48982	7.20145	6	5	5	4	Calmodulin	CMD1
5.76658	5.78905	2	3	1	1	DNA repair helicase RAD3	RAD3
7.69158	7.45708	166	114	62	53	Fatty acid synthase subunit beta;3-hydroxypalmitoyl-[acyl-carrier-protein] dehydratase;Enoyl-[acyl-carrier-protein] reductase [NADH];[Acyl-carrier-protein] acetyltransferase;[Acyl-carrier-protein] malonyltransferase;S-acyl fatty acid synthase thioesterase	FAS1
6.94073	7.17435	11	10	6	7	Adenylate kinase 1	ADK1
6.30623	6.06494	6	5	5	4	Histidinol-phosphate aminotransferase	HIS5
5.32541	5.55558	3	4	3	4	Mitochondrial import receptor subunit TOM70	TOM70
6.85959	6.92315	18	18	15	16	Bifunctional purine biosynthetic protein ADE5,7;Phosphoribosylamine--glycine ligase;Phosphoribosylformylglycinamidine cyclo-ligase	ADE5,7
6.78902	6.93857	23	30	21	25	C-1-tetrahydrofolate synthase, cytoplasmic;Methylenetetrahydrofolate dehydrogenase;Methenyltetrahydrofolate cyclohydrolase;Formyltetrahydrofolate synthetase	ADE3
7.03985	6.9355	15	14	10	10	Alcohol dehydrogenase 3, mitochondrial	ADH3
4.56017	4.57478	2	1	2	1	Regulatory protein ADR1	ADR1
6.91829	6.31969	20	9	13	7	ATP synthase subunit alpha, mitochondrial	ATP1
6.87898	6.61644	12	11	10	10	Cytochrome b-c1 complex subunit 1, mitochondrial	COR1
7.30209	7.16262	20	18	14	13	Cytochrome b-c1 complex subunit 2, mitochondrial	QCR2
4.51246	4.90013	NaN	1	0	1	Carbamoyl-phosphate synthase arginine-specific small chain	CPA1
7.38931	7.12772	188	127	83	75	Protein URA2;Glutamine-dependent carbamoyl-phosphate synthase;Aspartate carbamoyltransferase	URA2
6.89898	7.06681	8	9	6	7	Eukaryotic translation initiation factor 4E	CDC33
7.83862	7.3924	49	44	27	23	NADP-specific glutamate dehydrogenase 1	GDH1
7.18676	6.48039	24	10	18	7	Histidine--tRNA ligase, mitochondrial	HTS1
6.0758	6.09892	9	8	7	6	3-isopropylmalate dehydratase	LEU1
4.5154	5.41702	NaN	3	0	3	Mitochondrial RNA-splicing protein MRS1	MRS1
6.96678	6.6811	13	11	7	6	Saccharopepsin	PEP4
4.65683	5.08009	NaN	1	0	1	DNA repair and recombination protein PIF1	PIF1
6.45589	6.30402	7	6	6	6	Transcription elongation factor S-II	DST1
7.13833	7.13181	3	3	2	2	Profilin	PFY1
5.90858	5.71997	2	4	2	4	Delta-1-pyrroline-5-carboxylate dehydrogenase, mitochondrial	PUT2
6.53998	6.32303	6	7	6	5	Mevalonate kinase	ERG12
7.24383	6.78995	20	13	14	10	cAMP-dependent protein kinase regulatory subunit	BCY1
7.96806	7.9024	10	10	6	7	40S ribosomal protein S19-A;40S ribosomal protein S19-B	RPS19A;RPS19B
7.48518	7.56177	21	20	15	14	Phosphomannomutase	SEC53
7.48844	7.16203	36	25	18	14	Serine--tRNA ligase, cytoplasmic	SES1
6.04755	5.58082	5	2	5	2	Anthranilate phosphoribosyltransferase	TRP4
6.79246	6.54078	11	12	11	11	Acetolactate synthase catalytic subunit, mitochondrial	ILV2
5.34185	5.85985	2	3	2	3	N-terminal acetyltransferase A complex catalytic subunit ARD1	ARD1
7.53447	7.09747	20	15	9	7	Ras-related protein SEC4	SEC4
6.23042	6.06752	20	13	19	13	L-aminoadipate-semialdehyde dehydrogenase	LYS2
6.90665	6.86096	10	10	9	8	DNA-directed RNA polymerases I and III subunit RPAC1	RPC40
7.1975	7.23287	54	45	37	35	Valine--tRNA ligase, mitochondrial	VAS1
7.61077	7.44395	28	27	17	18	Ornithine aminotransferase	CAR2
5.46201	5.6335	1	2	1	2	Cytochrome b-c1 complex subunit Rieske, mitochondrial	RIP1
7.24583	6.92998	15	22	11	11	Fumarate hydratase, mitochondrial	FUM1
8.24638	8.14983	40	53	17	14	Galactose-1-phosphate uridylyltransferase	GAL7
6.57451	6.51947	23	21	20	17	DNA-directed RNA polymerase II subunit RPB2	RPB2
7.81088	7.80034	27	24	16	15	Farnesyl pyrophosphate synthase	ERG20
6.61686	6.33686	39	41	35	26	Pentafunctional AROM polypeptide;3-dehydroquinate synthase;3-phosphoshikimate 1-carboxyvinyltransferase;Shikimate kinase;3-dehydroquinate dehydratase;Shikimate dehydrogenase	ARO1
4.70113	4.4045	NaN	NaN	0	0	Regulatory protein LEU3	LEU3
5.13197	4.35403	7	1	7	1	Adenylate cyclase	CYR1
4.82238	4.40747	NaN	NaN	0	0	Myosin-1	MYO1
4.20172	4.55011	NaN	NaN	0	0	Pre-rRNA-processing protein SRD1	SRD1
4.72336	5.66822	1	3	1	3	Translation initiation factor eIF-2B subunit gamma	GCD1
7.19212	7.08415	16	12	13	12	Eukaryotic translation initiation factor 2 subunit beta	SUI3
8.17011	7.73853	130	84	31	25	Cell division control protein 6	CDC6
7.36961	7.32073	15	13	9	9	Cerevisin	PRB1
6.85554	7.01055	14	14	8	8	Heat shock protein SSA3	SSA3
7.18912	7.20499	69	50	43	40	Isoleucine--tRNA ligase, cytoplasmic	ILS1
5.30044	5.48606	4	4	4	4	C-1-tetrahydrofolate synthase, mitochondrial;Methylenetetrahydrofolate dehydrogenase;Methenyltetrahydrofolate cyclohydrolase;Formyltetrahydrofolate synthetase	MIS1
5.837	5.62557	2	1	2	1	ATP synthase subunit 5, mitochondrial	ATP5
6.9237	6.57667	16	9	14	8	Dihydrolipoyl dehydrogenase, mitochondrial	LPD1
7.25837	6.78861	19	13	5	3	Tubulin alpha-1 chain	TUB1
6.19926	6.00941	2	2	2	2	Tubulin alpha-3 chain	TUB3
4.60216	4.87897	1	2	1	2	tRNA ligase	TRL1
7.72232	7.59342	32	31	15	14	Ribonucleoside-diphosphate reductase small chain 1	RNR2
5.01832	4.5948	NaN	NaN	0	0	5-aminolevulinate synthase, mitochondrial	HEM1
4.74996	4.47232	NaN	1	0	1	Regulatory protein SWI6	SWI6
7.94288	7.95466	7	6	5	5	40S ribosomal protein S25-B;40S ribosomal protein S25-A	RPS25B;RPS25A
7.47031	7.60552	7	8	5	6	40S ribosomal protein S21-A;40S ribosomal protein S21-B	RPS21A;RPS21B
7.79551	7.6729	9	9	7	6	60S ribosomal protein L11-A;60S ribosomal protein L11-B	RPL11A;RPL11B
7.88673	7.89758	6	6	4	3	40S ribosomal protein S28-B;40S ribosomal protein S28-A	RPS28B;RPS28A
7.76555	7.97738	6	10	4	7	60S ribosomal protein L27-A;60S ribosomal protein L27-B	RPL27A;RPL27B
7.7125	7.72116	7	7	1	1	60S ribosomal protein L31-A	RPL31A
7.4484	7.32703	95	95	0	0	Transposon Ty1-PR1 Gag-Pol polyprotein;Capsid protein;Ty1 protease;Integrase;Reverse transcriptase/ribonuclease H;Transposon Ty1-LR4 Gag-Pol polyprotein;Capsid protein;Ty1 protease;Integrase;Reverse transcriptase/ribonuclease H;Transposon Ty1-DR6 Gag-Pol	TY1B-PR1;TY1B-LR4;TY1B-DR6;TY1B-GR2;TY1B-JR1;TY1B-DR1;TY1B-LR3;TY1B-DR3;TY1B-NL2
4.5843	4.71709	NaN	NaN	0	0	Uncharacterized protein YGL041W-A, mitochondrial	YGL041W-A
5.74011	4.09108	1	NaN	1	0	GDP-mannose transporter 1;Probable GDP-mannose transporter 2	VRG4;HVG1
3.96823	4.91473	1	NaN	1	0	Heme-responsive zinc finger transcription factor HAP1	HAP1
8.10085	8.05972	88	72	32	33	Heat shock protein SSC1, mitochondrial	SSC1
4.39923	4.65135	NaN	2	0	2	Mannitol dehydrogenase DSF1;Mannitol dehydrogenase YNR073C	DSF1
7.69961	7.62819	10	7	7	5	60S ribosomal protein L20-A;60S ribosomal protein L20-B	RPL20A;RPL20B
7.5627	7.61902	5	5	5	4	60S ribosomal protein L43-A;60S ribosomal protein L43-B	RPL43A;RPL43B
7.08181	7.01691	1	1	1	1	60S ribosomal protein L42-A;60S ribosomal protein L42-B	RPL42A;RPL42B
7.68164	7.57604	6	6	5	5	40S ribosomal protein S23-A;40S ribosomal protein S23-B	RPS23A;RPS23B
7.95448	7.98593	7	9	7	8	40S ribosomal protein S24-A;40S ribosomal protein S24-B	RPS24A;RPS24B
7.04403	7.32719	1	2	1	2	40S ribosomal protein S30-A;40S ribosomal protein S30-B	RPS30A;RPS30B
7.65343	7.61409	14	13	9	9	40S ribosomal protein S4-A;40S ribosomal protein S4-B	RPS4A;RPS4B
7.89585	7.88762	15	13	9	8	40S ribosomal protein S6-A;40S ribosomal protein S6-B	RPS6A;RPS6B
7.47776	7.4914	8	6	5	5	40S ribosomal protein S8-A;40S ribosomal protein S8-B	RPS8A;RPS8B
7.22614	7.17231	8	7	5	5	60S ribosomal protein L23-A;60S ribosomal protein L23-B	RPL23A;RPL23B
7.56055	7.65837	15	15	6	7	60S ribosomal protein L1-A;60S ribosomal protein L1-B	RPL1A;RPL1B
7.29132	7.28493	7	8	5	6	60S ribosomal protein L2-A;60S ribosomal protein L2-B	RPL2A;RPL2B
7.80055	7.8009	13	13	11	10	40S ribosomal protein S11-A;40S ribosomal protein S11-B	RPS11A;RPS11B
7.729	7.65907	13	10	8	8	60S ribosomal protein L18-A;60S ribosomal protein L18-B	RPL18A;RPL18B
8.00303	7.94811	17	17	12	12	40S ribosomal protein S16-A;40S ribosomal protein S16-B	RPS16A;RPS16B
7.82396	7.5411	9	7	7	6	60S ribosomal protein L12-A;60S ribosomal protein L12-B	RPL12A;RPL12B
7.96878	7.87184	13	16	10	13	40S ribosomal protein S18-A;40S ribosomal protein S18-B	RPS18A;RPS18B
6.13972	4.64405	1	NaN	0	0	Transposon Ty1-DR6 Gag polyprotein;Capsid protein;Gag-p4;Transposon Ty1-ER1 Gag polyprotein;Capsid protein;Gag-p4;Transposon Ty1-LR2 Gag polyprotein;Capsid protein;Gag-p4;Transposon Ty1-PL Gag polyprotein;Capsid protein;Gag-p4;Transposon Ty1-LR4 Gag polyp	TY1A-DR6;TY1A-ER1;TY1A-LR2;TY1A-PL;TY1A-LR4;TY1A-JR1;TY1A-LR3;TY1A-ML2;TY1A-DR1;TY1A-GR1;TY1A-GR2;TY1A-PR3;TY1A-OL
7.72368	7.73987	12	15	6	8	60S ribosomal protein L19-A;60S ribosomal protein L19-B	RPL19A;RPL19B
7.7632	7.76756	9	8	7	7	60S ribosomal protein L35-A;60S ribosomal protein L35-B	RPL35A;RPL35B
6.65244	6.5654	4	4	4	4	Single-stranded nucleic acid-binding protein	SBP1
8.28475	8.12486	68	59	21	23	ATP-dependent RNA helicase eIF4A	TIF1
5.68822	4.96194	2	1	2	1	Alcohol dehydrogenase 4	ADH4
5.55499	5.4879	4	3	4	3	DNA primase small subunit	PRI1
5.45744	4.95286	1	1	1	1	Mitochondrial-processing peptidase subunit beta	MAS1
9.70949	9.49915	368	361	18	13	Heat shock protein SSA1	SSA1
8.40683	8.3629	61	49	12	10	Heat shock protein SSA2	SSA2
7.20194	7.14013	1	1	1	1	60S acidic ribosomal protein P1-beta	RPP1B
7.15476	6.95528	11	10	7	7	S-adenosylmethionine synthase 1	SAM1
5.42012	5.40536	2	2	2	2	37S ribosomal protein MRP1, mitochondrial	MRP1
7.52122	7.52894	21	24	1	2	60S ribosomal protein L4-A	RPL4A
5.00783	4.47696	2	NaN	2	0	Mitochondrial transcription factor 2	MTF2
6.78429	6.49857	13	8	9	8	Aspartokinase	HOM3
6.31196	5.93602	2	2	2	2	Protein MAK16	MAK16
5.66319	4.29029	3	NaN	2	0	Phosphoenolpyruvate carboxykinase [ATP]	PCK1
6.65214	6.55232	45	46	36	33	DNA-directed RNA polymerase I subunit RPA190	RPA190
6.17348	5.76497	30	16	24	15	Protein transport protein SEC7	SEC7
7.69297	7.77016	13	13	2	2	ADP-ribosylation factor 1	ARF1
7.25336	7.17269	53	40	7	5	Pyruvate carboxylase 1	PYC1
6.75714	6.5945	7	8	6	8	Coproporphyrinogen-III oxidase	HEM13
7.26578	6.79411	27	19	17	16	Glucose-6-phosphate 1-dehydrogenase	ZWF1
6.01553	5.31072	8	4	8	4	Cell division control protein 24	CDC24
8.56076	8.59677	93	91	2	1	Heat shock protein SSB1	SSB1
4.23537	6.61634	NaN	2	0	2	Non-histone chromosomal protein 6A	NHP6A
6.4109	6.52928	1	1	1	1	Non-histone chromosomal protein 6B	NHP6B
6.87197	6.53017	12	11	12	11	Ran GTPase-activating protein 1	RNA1
4.61149	4.12502	NaN	NaN	0	0	Pheromone receptor transcription factor	MCM1
5.30965	5.7815	2	5	2	5	DNA-binding protein RAP1	RAP1
7.44864	7.61591	105	141	42	48	Regulatory protein SIR4	SIR4
4.29239	6.08998	NaN	3	0	2	Inositol-3-phosphate synthase	INO1
4.55452	4.48504	NaN	1	0	1	Transcription factor PDR1	PDR1
6.97204	6.66102	16	12	16	11	Eukaryotic peptide chain release factor subunit 1	SUP45
4.12082	5.20553	NaN	1	0	1	Growth regulation protein	WHI2
7.18455	6.65667	19	12	15	11	T-complex protein 1 subunit alpha	TCP1
4.22075	4.42698	NaN	1	0	1	37S ribosomal protein MRP13, mitochondrial	MRP13
6.46219	6.28934	9	5	5	2	Serine/threonine-protein kinase YPK1	YPK1
6.4445	6.33836	5	6	4	5	Dihydrolipoyllysine-residue acetyltransferase component of pyruvate dehydrogenase complex, mitochondrial	LAT1
8.35606	7.94988	67	54	20	16	Glucose-6-phosphate isomerase	PGI1
5.66835	5.42464	6	3	6	3	DNA repair protein RAD50	RAD50
5.72656	5.90164	3	2	3	2	Translation initiation factor eIF-2B subunit delta	GCD2
6.6217	6.53905	15	10	8	8	5-AMP-activated protein kinase subunit gamma	SNF4
6.01637	5.98685	8	10	8	10	N-terminal acetyltransferase A complex subunit NAT1	NAT1
6.34897	4.50439	1	NaN	1	0	Cap-associated protein CAF20	CAF20
5.60022	5.60297	1	4	1	3	Protein GAL3	GAL3
5.87504	4.98442	4	1	2	1	Galactose transporter	GAL2
4.71591	4.41179	NaN	1	0	1	Serine/threonine protein kinase KIN1	KIN1
6.88575	6.84944	27	31	25	25	Glutamine--tRNA ligase	GLN4
4.59467	5.94888	NaN	1	0	1	Choline-phosphate cytidylyltransferase	PCT1
7.10941	7.05881	17	15	8	7	Orotate phosphoribosyltransferase 1	URA5
5.69304	4.96662	12	4	12	4	DNA polymerase alpha catalytic subunit A	POL1
6.47078	6.61632	5	6	5	6	TATA-box-binding protein	SPT15
4.61942	4.18253	1	NaN	1	0	DNA-directed RNA polymerase, mitochondrial	RPO41
5.89224	4.44693	1	NaN	1	0	Transcriptional activator HAP3	HAP3
5.09001	5.54556	1	2	1	2	F-actin-capping protein subunit beta	CAP2
4.27825	4.00948	NaN	NaN	0	0	Protein STE12	STE12
5.45194	4.11028	3	NaN	3	0	Calcium-transporting ATPase 1	PMR1
7.51444	7.37721	22	22	16	14	Aspartate-semialdehyde dehydrogenase	HOM2
4.48519	4.60971	NaN	NaN	0	0	Chromatin assembly factor 1 subunit p50	MSI1
4.64458	4.48742	NaN	NaN	0	0	Ras-related protein RSR1	RSR1
4.64517	4.51239	NaN	NaN	0	0	Protein INO4	INO4
4.78512	4.16827	1	NaN	1	0	Dolichol-phosphate mannosyltransferase	DPM1
7.95914	7.85656	36	33	16	17	Protein GCY	GCY1
7.7324	7.78914	5	6	4	4	60S ribosomal protein L30	RPL30
7.71933	7.61722	30	32	20	20	60S ribosomal protein L3	RPL3
5.97193	6.54788	3	5	3	5	ARS-binding factor 1	ABF1
6.56462	6.57994	4	4	3	3	Carboxypeptidase Y inhibitor	TFS1
8.68001	8.55973	41	50	12	13	Fructose-bisphosphate aldolase	FBA1
5.27182	5.15069	1	1	1	1	Mitogen-activated protein kinase KSS1	KSS1
5.71672	5.95835	3	5	3	5	Translation initiation factor eIF-2B subunit alpha	GCN3
6.95567	7.03246	21	23	17	20	Glucosamine--fructose-6-phosphate aminotransferase [isomerizing]	GFA1
5.87361	4.377	5	NaN	3	0	Glycylpeptide N-tetradecanoyltransferase	NMT1
6.30544	5.99414	8	5	7	5	Serine/threonine-protein phosphatase 2B catalytic subunit A2	CMP2
5.13656	4.53777	2	NaN	1	0	Bile pigment transporter 1	BPT1
8.20973	8.19468	13	13	9	9	Peptidyl-prolyl cis-trans isomerase	CPR1
6.65794	6.46456	9	9	8	7	Phospho-2-dehydro-3-deoxyheptonate aldolase, phenylalanine-inhibited	ARO3
6.11317	5.57351	5	2	4	2	Vacuolar aminopeptidase 1	LAP4
4.07374	4.53835	NaN	NaN	0	0	Nucleoporin NSP1	NSP1
5.11634	5.02841	1	1	1	1	Mitochondrial transcription factor 1	MTF1
5.44564	5.09198	3	1	3	1	General transcriptional corepressor CYC8	CYC8
8.23022	8.16524	45	37	18	19	Transaldolase	TAL1
9.0588	9.08831	253	230	12	13	ATP-dependent molecular chaperone HSC82	HSC82
7.71441	7.37105	33	29	23	19	Lysine--tRNA ligase, cytoplasmic	KRS1
5.83334	5.89556	7	7	7	6	AMP deaminase	AMD1
5.59444	5.67995	3	4	3	4	Protein transport protein SEC23	SEC23
6.45057	6.30131	12	9	12	9	ATP-dependent RNA helicase MSS116, mitochondrial	MSS116
5.63753	5.31446	7	4	7	4	DNA polymerase delta catalytic subunit	POL3
4.2844	4.64138	NaN	2	0	2	Serine/threonine-protein kinase GCN2	GCN2
7.28832	7.2605	12	9	8	8	Guanylate kinase	GUK1
7.0463	7.01574	9	10	7	8	Isopentenyl-diphosphate Delta-isomerase	IDI1
7.4969	7.17788	33	26	25	19	Phenylalanine--tRNA ligase beta subunit	FRS1
7.41896	7.02768	25	18	19	16	Phenylalanine--tRNA ligase alpha subunit	FRS2
7.31587	7.33965	12	12	11	10	rRNA 2-O-methyltransferase fibrillarin	NOP1
6.51917	6.16343	8	4	5	3	Uridylate kinase	URA6
7.3876	7.40681	14	14	7	8	Glucan 1,3-beta-glucosidase	BGL2
8.3166	8.367	128	109	42	45	Heat shock protein STI1	STI1
7.91274	7.7917	4	4	2	2	Ubiquitin-conjugating enzyme E2 4;Ubiquitin-conjugating enzyme E2-16 kDa	UBC4;UBC5
6.6606	6.22168	9	8	8	7	Casein kinase II subunit alpha	CKA1
4.48553	3.96199	NaN	NaN	0	0	DNA polymerase gamma	MIP1
7.84741	7.75964	21	19	11	11	Proliferating cell nuclear antigen	POL30
6.08966	6.00342	6	5	6	5	Actin-binding protein	ABP1
5.84804	5.98257	2	2	2	2	Pre-mRNA-splicing factor ATP-dependent RNA helicase PRP16	PRP16
8.22259	8.31572	22	24	13	13	Heat shock protein 26	HSP26
7.58517	7.15576	43	21	23	17	Threonine synthase	THR4
7.58615	7.31863	41	25	26	19	V-type proton ATPase subunit B	VMA2
5.78196	5.33072	3	3	3	2	DNA-directed RNA polymerase II subunit RPB3	RPB3
6.5144	6.55677	8	12	4	10	Pyruvate dehydrogenase E1 component subunit alpha, mitochondrial	PDA1
7.44358	7.52639	35	34	21	27	78 kDa glucose-regulated protein homolog	KAR2
8.04238	8.08785	130	102	32	29	Elongation factor 3A	YEF3
7.20153	7.14157	16	15	11	12	Protein APA1;5,5-P-1,P-4-tetraphosphate phosphorylase;ADP-sulfurylase	APA1
5.95672	5.64199	3	2	3	2	Ferrochelatase, mitochondrial	HEM15
6.14019	6.35303	7	11	7	11	General transcriptional corepressor TUP1	TUP1
7.48758	7.54293	63	62	33	33	6-phosphofructokinase subunit alpha	PFK1
7.47066	7.4829	46	54	29	28	6-phosphofructokinase subunit beta	PFK2
6.25203	6.18896	5	5	3	4	Mitogen-activated protein kinase FUS3	FUS3
4.87361	5.21331	1	2	1	2	Rab guanine nucleotide exchange factor SEC2	SEC2
6.04348	5.78844	2	1	1	1	60S ribosomal protein L8-A	RPL8A
6.22814	5.71154	4	3	4	3	Centromere-binding protein 1	CBF1
5.96816	6.24284	3	5	3	5	Cyclin-dependent protein kinase PHO85	PHO85
7.49517	7.13127	57	48	45	30	V-type proton ATPase catalytic subunit A;Endonuclease PI-SceI	VMA1
7.08969	6.96089	9	14	7	7	Homoserine kinase	THR1
6.45803	6.16991	23	16	23	16	Phosphate system positive regulatory protein PHO81	PHO81
7.7833	7.70449	28	23	15	14	Malate dehydrogenase, mitochondrial	MDH1
7.19772	7.12584	13	13	12	12	Tropomyosin-1	TPM1
7.00634	6.60903	10	10	9	8	Adenylyl cyclase-associated protein	SRV2
4.27009	4.17447	NaN	NaN	0	0	THO complex subunit HPR1	HPR1
6.70631	6.13814	12	5	11	5	4-aminobutyrate aminotransferase	UGA1
6.65264	6.4941	3	1	3	1	Glutaredoxin-2, mitochondrial	GRX2
7.90108	7.4276	51	40	16	14	Glucokinase-1	GLK1
5.15207	4.37734	4	NaN	4	0	Superkiller protein 3	SKI3
4.98851	6.54361	NaN	6	0	6	Clathrin light chain	CLC1
7.37049	6.99799	30	20	22	14	Protein disulfide-isomerase	PDI1
5.63793	6.46259	2	2	2	1	ADP,ATP carrier protein 2	PET9
4.45705	4.57946	1	1	1	1	SWI/SNF chromatin-remodeling complex subunit SNF5	SNF5
4.24655	4.16004	NaN	NaN	0	0	Mitochondrial ATPase complex subunit ATP10	ATP10
7.09594	6.98679	17	13	9	9	Uracil phosphoribosyltransferase	FUR1
5.96359	5.7753	2	2	1	2	Vesicular-fusion protein SEC18	SEC18
6.59892	6.45347	1	2	1	2	Stress protein DDR48	DDR48
5.48637	4.88466	3	NaN	3	0	Hexaprenyl pyrophosphate synthase, mitochondrial	COQ1
5.96791	5.61517	4	3	3	3	Serine/threonine-protein kinase YPK2/YKR2	YPK2
4.44946	4.1363	4	NaN	4	0	Inhibitory regulator protein IRA1	IRA1
6.25952	3.9517	2	NaN	1	0	Cell division control protein 42	CDC42
7.71076	7.48687	202	144	76	73	Fatty acid synthase subunit alpha;Acyl carrier;3-oxoacyl-[acyl-carrier-protein] reductase;3-oxoacyl-[acyl-carrier-protein] synthase	FAS2
6.27996	6.53982	2	3	2	2	ADP-ribosylation factor 2	ARF2
4.3836	3.67215	3	1	3	1	Inhibitory regulator protein IRA2	IRA2
6.66957	6.31359	9	8	8	7	Dihydrolipoyllysine-residue succinyltransferase component of 2-oxoglutarate dehydrogenase complex, mitochondrial	KGD2
4.06353	4.76402	NaN	NaN	0	0	Mediator of RNA polymerase II transcription subunit 14	RGR1
7.74671	7.60513	34	28	6	6	S-adenosylmethionine synthase 2	SAM2
7.63894	7.78688	57	60	24	28	Aconitate hydratase, mitochondrial	ACO1
6.72151	6.81708	6	6	5	6	Casein kinase II subunit alpha	CKA2
6.27701	6.30595	29	30	22	26	Myosin-2	MYO2
5.5372	4.81506	3	1	3	1	Exocyst complex component EXO70	EXO70
4.8689	4.44607	NaN	NaN	0	0	Pre-mRNA-splicing factor PRP9	PRP9
5.39111	5.03169	11	6	10	6	E3 ubiquitin-protein ligase UBR1	UBR1
6.49207	6.55765	7	9	7	9	4-nitrophenylphosphatase	PHO13
8.41273	8.0187	97	94	35	29	Heat shock protein 60, mitochondrial	HSP60
5.95618	5.50753	2	1	2	1	37S ribosomal protein YMR-31, mitochondrial	YMR31
4.55367	5.70817	NaN	3	0	3	Prephenate dehydrogenase [NADP(+)]	TYR1
5.88227	5.74159	2	2	2	2	Dihydroorotase	URA4
7.4741	7.55601	5	6	5	6	FK506-binding protein 1	FPR1
6.70205	6.56167	15	13	12	12	Signal recognition particle subunit SRP54	SRP54
5.98488	5.82591	2	1	2	1	DNA-directed RNA polymerase II subunit RPB4	RPB4
6.01102	6.27887	2	3	2	2	DNA-directed RNA polymerases I, II, and III subunit RPABC1	RPB5
6.54173	6.5136	2	2	2	2	DNA-directed RNA polymerases I, II, and III subunit RPABC2	RPO26
6.79159	6.63355	5	4	3	3	DNA-directed RNA polymerases I, II, and III subunit RPABC3	RPB8
6.71339	6.15458	10	5	10	5	ATP-dependent RNA helicase DBP3	DBP3
4.64773	5.57207	1	5	1	5	ATP-dependent RNA helicase HCA4	HCA4
6.93314	6.62317	17	14	12	13	ATP-dependent RNA helicase DBP5	DBP5
5.52572	4.50511	2	1	2	1	DNA primase large subunit	PRI2
7.3426	7.19521	23	20	16	14	Eukaryotic translation initiation factor 2 subunit alpha	SUI2
5.90396	5.68923	3	3	3	3	Protein MAK11	MAK11
4.27533	5.73537	1	3	1	3	Choline kinase	CKI1
6.84858	7.07236	3	5	3	5	Cyclin-dependent kinases regulatory subunit	CKS1
6.29285	6.4231	6	7	4	5	Serine/threonine-protein phosphatase PP1-1	SIT4
7.21002	6.96013	8	6	7	5	Small COPII coat GTPase SAR1	SAR1
4.16039	4.04939	NaN	NaN	0	0	Vacuolar protein sorting-associated protein 33	VPS33
6.15174	6.16542	6	9	6	9	2-oxoglutarate dehydrogenase, mitochondrial	KGD1
6.17499	6.23086	3	5	3	5	S-adenosylmethionine decarboxylase proenzyme;S-adenosylmethionine decarboxylase alpha chain;S-adenosylmethionine decarboxylase beta chain	SPE2
6.98581	7.15308	13	12	7	10	Proteasome component C1	PRE10
7.08796	7.01928	18	16	14	13	Proteasome component C7-alpha	SCL1
5.40381	4.9468	3	1	2	1	CCA tRNA nucleotidyltransferase, mitochondrial	CCA1
6.58608	6.63221	10	7	10	7	Periodic tryptophan protein 1	PWP1
5.49683	5.70722	1	1	1	1	ATP synthase subunit epsilon, mitochondrial	ATP15
5.02457	4.49011	1	NaN	1	0	NAD(+) kinase	UTR1
5.26748	4.39874	1	NaN	1	0	Pre-mRNA-splicing factor ISY1	ISY1
6.51453	6.53797	15	18	10	10	Ribonucleoside-diphosphate reductase large chain 1	RNR1
6.17852	6.25285	10	13	9	8	DNA-binding protein REB1	REB1
7.02551	7.05104	34	26	26	21	Vacuolar protein sorting-associated protein 1	VPS1
4.59733	4.84847	NaN	1	0	1	Transcriptional activator protein DAL81	DAL81
4.50674	4.42103	NaN	NaN	0	0	Regulatory protein SIR1	SIR1
4.52884	4.77796	NaN	NaN	0	0	Protein DAL82	DAL82
6.48861	6.53354	4	4	4	4	Ubiquitin-conjugating enzyme E2 1	UBC1
5.99146	6.12985	2	4	1	3	Succinate dehydrogenase [ubiquinone] iron-sulfur subunit, mitochondrial	SDH2
7.09747	6.80934	11	10	8	7	Guanine nucleotide exchange factor SRM1	SRM1
6.75307	5.11767	74	7	53	7	DNA polymerase epsilon catalytic subunit A	POL2
7.31907	7.1428	17	19	11	12	Isocitrate dehydrogenase [NADP], mitochondrial	IDP1
6.62572	6.21503	9	6	9	6	Protein kinase MCK1	MCK1
4.88272	5.13697	NaN	2	0	2	Protein farnesyltransferase subunit beta	RAM1
4.49031	4.38216	NaN	NaN	0	0	Myb-like DNA-binding protein BAS1	BAS1
4.46401	4.64148	2	NaN	2	0	Transcription regulatory protein SNF2	SNF2
4.99823	5.0484	1	1	1	1	5,5-P-1,P-4-tetraphosphate phosphorylase 2	APA2
4.74741	4.16203	NaN	NaN	0	0	DNA-3-methyladenine glycosylase	MAG1
5.54027	5.63992	2	3	2	3	Protein ATP12, mitochondrial	ATP12
6.85092	6.68146	47	56	41	39	Clathrin heavy chain	CHC1
6.40744	6.45519	23	20	18	17	DNA-directed RNA polymerase I subunit RPA135	RPA135
4.27206	6.76324	NaN	2	0	1	DNA-directed RNA polymerases I, II, and III subunit RPABC5	RPB10
7.06051	6.97264	5	6	4	6	Proteasome component C11	PRE1
5.4072	5.52693	1	2	1	2	1,3-beta-glucanosyltransferase GAS1	GAS1
5.77498	5.30384	10	6	9	5	5-3 exoribonuclease 1	KEM1
8.58424	8.34713	111	95	22	18	Heat shock protein SSA4	SSA4
7.21392	7.15646	17	12	14	10	V-type proton ATPase subunit E	VMA4
5.77806	4.32675	1	NaN	1	0	Cell cycle protein kinase DBF2;Serine/threonine-protein kinase DBF20	DBF2;DBF20
5.02498	4.17531	2	NaN	2	0	Protein SLY1	SLY1
7.43661	7.2852	5	5	4	4	Thioredoxin-1	TRX1
5.4109	4.70591	4	NaN	4	0	Exocyst complex component SEC15	SEC15
5.53977	5.03242	6	2	6	2	DNA-directed RNA polymerase III subunit RPC2	RET1
7.93343	7.71347	57	46	31	27	Replication factor A protein 1	RFA1
7.10377	7.126	49	37	30	27	Ubiquitin-activating enzyme E1 1	UBA1
5.73553	5.63704	9	10	9	10	Transcriptional regulatory protein SIN3	SIN3
6.39922	5.94211	3	2	3	2	Peptidyl-prolyl cis-trans isomerase ESS1	ESS1
6.36631	6.05971	4	5	4	5	Argininosuccinate synthase	ARG1
7.55069	7.40185	6	6	4	4	Thioredoxin-2	TRX2
5.24751	5.07788	4	3	4	3	Alpha-mannosidase	AMS1
5.66899	5.40406	3	2	3	2	DNA-(apurinic or apyrimidinic site) lyase 1	APN1
7.49593	7.64688	7	9	5	6	12 kDa heat shock protein	HSP12
6.54293	5.92136	6	3	6	3	Probable oxidoreductase AIM17	AIM17
4.43537	4.77743	NaN	NaN	0	0	Protein SPA2	SPA2
5.90102	4.25012	3	NaN	3	0	Transcriptional regulator URE2	URE2
7.62893	7.56627	24	22	4	5	40S ribosomal protein S1-B	RPS1B
7.80556	7.68363	48	34	24	22	Transketolase 1	TKL1
5.03715	4.63113	4	2	4	2	Transcription initiation factor TFIID subunit 2	TAF2
5.53943	4.67613	2	NaN	2	0	Casein kinase I homolog 2;Casein kinase I homolog 1	YCK2;YCK1
8.06066	8.16441	10	13	7	9	Eukaryotic translation initiation factor 5A-1	HYP2
4.28523	5.0172	NaN	1	0	1	Glycogen [starch] synthase isoform 1	GSY1
4.99623	4.41729	2	1	2	1	Pre-mRNA-splicing ATP-dependent RNA helicase PRP28	PRP28
7.13871	6.99531	12	15	11	13	Aspartate aminotransferase, cytoplasmic	AAT2
5.87154	6.14195	2	6	1	4	Serine/threonine-protein phosphatase PP2A-2 catalytic subunit;Serine/threonine-protein phosphatase PP2A-1 catalytic subunit	PPH22;PPH21
6.42132	6.26288	24	23	21	21	Transcription elongation factor SPT6	SPT6
7.21309	7.21835	12	14	11	11	Proteasome component Y13	PRE9
7.2959	7.00078	13	8	10	6	Proteasome component Y7	PRE8
5.9562	5.2845	3	1	2	1	Mitochondrial phosphate carrier protein	MIR1
5.62459	4.67471	2	1	2	1	Mannan polymerase I complex VAN1 subunit	VAN1
7.09621	7.11093	9	8	6	7	Proteasome component C5	PRE7
6.27061	5.00638	5	1	4	1	Glucan 1,3-beta-glucosidase I/II	EXG1
6.98459	6.88548	14	11	3	2	Constitutive acid phosphatase	PHO3
4.81129	5.18588	NaN	1	0	1	Protein SSD1	SSD1
8.07445	7.8826	93	97	44	48	DNA replication licensing factor MCM3	MCM3
7.17687	7.15017	16	13	11	10	SEC14 cytosolic factor	SEC14
6.25554	4.8994	9	2	8	2	DNA polymerase epsilon subunit B	DPB2
5.84509	5.49634	1	2	1	2	Phosphomevalonate kinase	ERG8
4.8822	5.67736	NaN	2	0	2	ATP-dependent RNA helicase DBP2	DBP2
6.36144	6.61616	2	1	2	1	AP-1-like transcription activator YAP2	CAD1
4.3594	4.42211	NaN	NaN	0	0	SCF E3 ubiquitin ligase complex F-box protein GRR1	GRR1
6.38319	6.27358	10	7	7	6	G2/mitotic-specific cyclin-2	CLB2
4.78177	4.47806	NaN	NaN	0	0	G2/mitotic-specific cyclin-3	CLB3
5.4616	5.52485	3	3	2	2	Ubiquitin carboxyl-terminal hydrolase 1	UBP1
5.70393	5.65612	3	2	3	2	Elongation factor G, mitochondrial	MEF1
5.7567	4.1698	3	NaN	3	0	20S rRNA accumulation protein 4	TSR4
6.9828	6.90162	5	4	5	4	Proteasome component PUP1	PUP1
6.47917	6.33469	12	11	9	11	Sterol 24-C-methyltransferase	ERG6
4.52992	4.54654	NaN	1	0	1	rRNA methyltransferase, mitochondrial	MRM1
8.59225	8.23676	96	87	18	13	Nucleosome assembly protein	NAP1
8.42938	8.47032	47	47	17	20	Protein SIS1	SIS1
4.58538	4.25864	NaN	NaN	0	0	mRNA 3-end-processing protein RNA14	RNA14
4.27976	4.45055	NaN	NaN	0	0	mRNA 3-end-processing protein RNA15	RNA15
6.29574	6.18047	5	4	5	4	Probable ribokinase	RBK1
4.36784	4.95561	NaN	2	0	2	DNA mismatch repair protein MSH3	MSH3
4.55812	4.4957	NaN	1	0	1	Pumilio homology domain family member 4	PUF4
6.42588	6.19351	4	3	4	3	Cell division control protein 10	CDC10
7.33832	7.23452	20	20	10	12	Reduced viability upon starvation protein 161	RVS161
6.4533	6.60388	4	6	4	4	Flavoprotein-like protein YCP4	YCP4
5.3894	4.97615	2	NaN	2	0	Copper transport protein 86	CTR86
5.79327	5.24576	2	1	2	1	Exosome complex component RRP43	RRP43
5.07921	4.26927	NaN	NaN	0	0	[PIN+] prion protein RNQ1	RNQ1
5.47101	5.67216	1	2	1	2	LAS seventeen-binding protein 5	LSB5
5.94998	6.05269	1	2	1	2	Thioredoxin-3, mitochondrial	TRX3
7.47451	7.50393	6	7	5	6	Glutaredoxin-1	GRX1
6.26231	5.59726	4	3	4	3	Cysteine desulfurase, mitochondrial	NFS1
5.79199	5.42359	5	2	5	2	Saccharolysin	PRD1
5.68862	5.30666	11	12	11	12	Intracellular protein transport protein USO1	USO1
5.23704	5.48517	1	2	1	2	DNA-directed RNA polymerase III subunit RPC4	RPC53
7.66986	7.60994	16	13	8	8	40S ribosomal protein S2	RPS2
6.90474	6.54839	4	3	4	3	Proteasome component PUP3	PUP3
6.02177	6.27644	4	6	3	6	DNA repair protein RAD51	RAD51
8.09999	7.97819	41	39	19	19	Mitochondrial protein import protein MAS5	YDJ1
4.37838	4.93924	NaN	NaN	0	0	SAGA-associated factor 29	SGF29
5.04262	4.38333	NaN	NaN	0	0	Single-strand telomeric DNA-binding protein GBP2	GBP2
4.49147	4.66282	NaN	NaN	0	0	Bud site selection protein 3	BUD3
4.76857	4.59528	NaN	NaN	0	0	Sister chromatid cohesion protein DCC1	DCC1
6.30642	6.05721	4	4	2	3	RNA-binding protein SRO9	SRO9
4.70161	5.13799	NaN	1	0	1	Promoter of filamentation protein 1	POF1
5.2195	5.48438	NaN	2	0	2	AdoMet-dependent rRNA methyltransferase SPB1	SPB1
5.11793	5.5591	1	2	1	2	KRR1 small subunit processome component	KRR1
4.60686	5.11764	1	NaN	1	0	Mediator of replication checkpoint protein 1	MRC1
6.4699	6.38453	5	5	4	5	Acetolactate synthase small subunit, mitochondrial	ILV6
5.39292	5.54243	2	2	2	2	Uncharacterized protein YCR016W
5.40581	5.84225	2	9	2	8	Suppressor of yeast profilin deletion	SYP1
4.36614	4.85139	NaN	1	0	1	54S ribosomal protein IMG1, mitochondrial	IMG1
4.75084	5.72401	NaN	1	0	1	Ankyrin repeat-containing protein YCR051W
7.20927	6.75036	16	9	15	9	Chromatin structure-remodeling complex protein RSC6	RSC6
5.70269	5.6251	5	5	5	5	Periodic tryptophan protein 2	PWP2
6.4339	6.1384	1	1	1	1	TPR repeat-containing protein associated with Hsp90	TAH1
4.41784	5.48576	NaN	1	0	1	ADA histone acetyltransferase complex component 2	AHC2
6.71075	6.54906	4	2	4	2	Monopolin complex subunit CSM1	CSM1
4.51156	5.70461	NaN	1	0	1	UPF0587 protein YCR090C
5.03563	4.99998	9	7	7	7	General negative regulator of transcription subunit 1	CDC39
7.1898	7.26607	35	43	27	29	Cell division control protein 48	CDC48
7.02123	6.97799	4	4	4	4	Peptidyl-prolyl cis-trans isomerase C, mitochondrial	CPR3
5.45627	5.58822	4	6	4	6	DNA mismatch repair protein MSH2	MSH2
7.4275	7.4945	8	8	4	5	60S ribosomal protein L5	RPL5
5.5008	5.37403	3	2	3	2	Cell cycle arrest protein BUB3	BUB3
5.68042	5.56128	2	2	2	2	Serine/threonine-protein phosphatase PP-Z1;Serine/threonine-protein phosphatase PP-Z2	PPZ1;PPZ2
6.9947	7.04673	40	38	31	30	Leucine--tRNA ligase, cytoplasmic	CDC60
7.32601	7.37555	8	12	4	7	Replication factor A protein 2	RFA2
7.68056	7.62339	4	4	3	3	Replication factor A protein 3	RFA3
7.61729	7.61664	19	20	11	12	40S ribosomal protein S5	RPS5
7.59977	7.49254	16	18	4	7	60S ribosomal protein L16-A	RPL16A
7.14019	7.00069	10	9	6	5	60S ribosomal protein L16-B	RPL16B
7.39745	7.38313	7	7	4	4	40S ribosomal protein S7-A	RPS7A
5.95161	5.76607	2	2	2	2	Flap endonuclease 1	RAD27
6.84054	4.25692	5	NaN	5	0	DNA polymerase epsilon subunit C	DPB3
5.1871	4.64494	3	NaN	3	0	AP-2 complex subunit beta	APL1
5.60044	5.66095	2	3	2	3	Calcium/calmodulin-dependent protein kinase I	CMK1
5.25283	4.30907	3	NaN	2	0	Glycogen [starch] synthase isoform 2	GSY2
7.1997	6.68851	17	8	11	8	Nuclear localization sequence-binding protein	NSR1
6.51133	5.99142	6	4	6	3	Carboxypeptidase S	CPS1
6.83772	6.75827	17	16	15	16	Phosphoribosylaminoimidazole-succinocarboxamide synthase	ADE1
4.70342	4.40359	NaN	NaN	0	0	Hexaprenyldihydroxybenzoate methyltransferase, mitochondrial	COQ3
6.47296	6.53196	18	18	17	18	Transcription elongation factor SPT5	SPT5
5.75334	4.59711	2	NaN	2	0	Glycolipid 2-alpha-mannosyltransferase	KRE2
6.65775	6.25278	10	9	8	8	Alpha-1,2 mannosyltransferase KTR1	KTR1
6.62152	5.9786	2	1	2	1	DNA-directed RNA polymerase II subunit RPB9	RPB9
6.95259	6.90841	4	4	4	4	DNA-directed RNA polymerases I and III subunit RPAC2	RPC19
5.44503	4.3798	1	NaN	1	0	Ribonucleases P/MRP protein subunit POP5	POP5
4.48797	4.6001	NaN	NaN	0	0	Serine/threonine-protein phosphatase 1 regulatory subunit GAC1	GAC1
6.46838	6.69191	4	5	3	3	H/ACA ribonucleoprotein complex subunit 1	GAR1
4.70639	4.32662	NaN	NaN	0	0	Inorganic pyrophosphatase, mitochondrial	PPA2
5.08582	4.20181	2	NaN	2	0	Isocitrate lyase	ICL1
7.60164	7.54338	17	13	10	11	Isocitrate dehydrogenase [NAD] subunit 2, mitochondrial	IDH2
6.11434	6.10175	2	2	2	2	Ubiquitin-conjugating enzyme E2-24 kDa	UBC8
6.66067	6.56551	4	3	4	3	Dihydroorotate dehydrogenase (fumarate)	URA1
5.56484	5.5219	9	7	9	7	5-oxoprolinase	OXP1
6.78395	6.67849	10	13	9	11	CTP synthase 1	URA7
5.93692	6.27816	4	2	4	2	F-actin-capping protein subunit alpha	CAP1
4.43524	4.72012	NaN	1	0	1	Protein YIM1	YIM1
7.02878	7.07129	7	7	5	6	Co-chaperone protein SBA1	SBA1
5.1756	4.38745	2	NaN	2	0	Protein MSP1	MSP1
6.59792	6.40502	8	6	6	5	Chorismate synthase	ARO2
4.31151	4.44221	NaN	NaN	0	0	37S ribosomal protein MRP17, mitochondrial	MRP17
5.85283	5.77026	2	2	2	2	Porphobilinogen deaminase	HEM3
4.49556	4.20233	NaN	NaN	0	0	3-hydroxyisobutyryl-CoA hydrolase, mitochondrial	EHD3
7.50277	7.479	20	15	12	11	Isocitrate dehydrogenase [NAD] subunit 1, mitochondrial	IDH1
6.49282	6.32027	5	3	4	3	Transcription initiation factor IIB	SUA7
4.54985	4.21352	NaN	NaN	0	0	Transcription factor IIIB 70 kDa subunit	BRF1
8.22922	8.21405	51	47	3	5	Protein BMH1	BMH1
5.84466	4.39715	3	NaN	3	0	Bud emergence protein 1	BEM1
7.78733	7.76563	21	25	2	3	60S ribosomal protein L8-B	RPL8B
6.09019	5.51439	5	4	5	4	Poly(A) polymerase	PAP1
7.49579	7.81847	52	88	37	45	DNA replication licensing factor MCM2	MCM2
5.85869	6.0216	4	3	3	3	Signal recognition particle subunit SEC65	SEC65
7.7163	7.9286	64	91	33	37	Minichromosome maintenance protein 5	MCM5
7.33882	7.17234	9	10	7	7	Thioredoxin reductase 1	TRR1
6.13187	6.89309	33	70	27	40	Telomere length regulator protein RIF1	RIF1
7.28366	6.96745	25	16	16	12	Elongation factor 1-gamma 1	CAM1
6.00792	5.86797	4	5	4	5	Protein farnesyltransferase/geranylgeranyltransferase type-1 subunit alpha	RAM2
5.78194	4.71769	1	1	1	1	Squalene synthase	ERG9
7.09868	6.74744	13	12	10	11	Mannose-6-phosphate isomerase	PMI40
4.31201	4.33325	NaN	NaN	0	0	S-phase entry cyclin-5	CLB5
4.32312	4.67324	NaN	1	0	1	Protein transport protein SEC1	SEC1
7.31689	5.81274	8	5	7	5	Long-chain-fatty-acid--CoA ligase 1	FAA1
7.06715	6.86888	6	4	6	4	Proteasome component PRE2	PRE2
6.55466	6.47173	5	5	4	4	Proteasome component PRE4	PRE4
7.60834	7.95872	96	116	36	46	DNA replication licensing factor MCM4	MCM4
4.67143	3.7475	1	NaN	1	0	ATP-dependent helicase NAM7	NAM7
6.28488	6.2801	12	17	11	13	Exportin-1	CRM1
4.50517	4.36544	NaN	NaN	0	0	Malate synthase 1, glyoxysomal	MLS1
7.81531	7.6631	31	27	16	13	Homoserine dehydrogenase	HOM6
7.71814	7.55681	18	15	10	8	Cystathionine gamma-lyase	CYS3
5.2351	4.49848	4	2	3	1	Serine/threonine-protein kinase PSK1	PSK1
4.44182	4.11052	NaN	NaN	0	0	SWR1-complex protein 3	SWC3
5.42275	5.57754	1	3	1	3	Mitochondrial DNA base excision repair N-glycosylase 1	NTG1
5.65831	5.36093	6	2	6	2	Uncharacterized ATP-dependent helicase FUN30	FUN30
6.93357	6.18856	11	6	9	5	Protein phosphatase PP2A regulatory subunit A	TPD3
5.20653	4.2671	2	2	2	2	Glucose-repressible alcohol dehydrogenase transcriptional effector	CCR4
6.95362	6.70405	20	12	11	10	V-type proton ATPase subunit C	VMA5
8.78451	8.84839	260	277	68	69	Heat shock protein 104	HSP104
7.02115	7.11351	30	33	25	27	Trehalose-phosphatase	TPS2
7.22577	7.41214	38	55	31	35	Coatomer subunit gamma	SEC21
6.73288	6.54955	10	10	9	9	Chorismate mutase	ARO7
6.29121	6.13101	6	6	6	6	3(2),5-bisphosphate nucleotidase	MET22
4.96271	4.54238	2	1	2	1	Mediator of RNA polymerase II transcription subunit 16	SIN4
7.14364	7.06588	11	11	6	8	Pyrroline-5-carboxylate reductase	PRO3
6.2511	6.14389	5	6	5	6	Glutamate 5-kinase	PRO1
4.1418	4.66161	2	NaN	2	0	Dynamin-like GTPase MGM1, mitochondrial;Dynamin-like GTPase MGM1 large isoform;Dynamin-like GTPase MGM1 small isoform	MGM1
7.40422	7.276	21	19	9	11	Glutamine synthetase	GLN1
6.87944	6.32946	13	6	12	5	Acetyl-CoA hydrolase	ACH1
5.28416	5.04419	5	4	2	2	Vacuolar protein sorting/targeting protein VPS10	PEP1
7.99277	8.0221	92	115	37	39	Elongation factor 2	EFT1
6.2492	4.3715	9	NaN	9	0	DDK kinase regulatory subunit DBF4	DBF4
6.08383	6.11843	5	4	4	4	Pyruvate carboxylase 2	PYC2
4.35482	4.54803	2	3	2	3	TATA-binding protein-associated factor MOT1	MOT1
6.04088	5.52684	9	5	8	5	Importin subunit beta-3	PSE1
4.45554	4.44204	1	NaN	1	0	Rotenone-insensitive NADH-ubiquinone oxidoreductase, mitochondrial	NDI1
6.48042	6.04265	3	2	2	2	Signal recognition particle subunit SRP21	SRP21
4.73492	4.9776	1	1	1	1	Serine/threonine-protein phosphatase 4 catalytic subunit	PPH3
5.64161	5.60758	1	2	1	2	Uroporphyrinogen decarboxylase	HEM12
5.27432	5.42844	2	2	2	2	DNA-directed RNA polymerase III subunit RPC3	RPC82
5.90728	4.19639	3	NaN	3	0	Minichromosome maintenance protein 10	MCM10
6.70188	6.74558	19	17	19	17	Neutral trehalase	NTH1
6.38243	5.98694	3	2	3	2	V-type proton ATPase subunit d	VMA6
3.86108	4.67853	1	1	1	1	Transcription factor tau 95 kDa subunit	TFC1
7.34629	7.20817	22	18	14	15	Diphosphomevalonate decarboxylase	MVD1
7.25305	7.067	9	6	8	6	Proteasome component PUP2	PUP2
6.285	6.26394	2	2	1	1	Spindle pole body component 110	SPC110
6.22526	6.15634	5	5	5	5	Actin-related protein 2	ARP2
5.72527	5.61722	4	3	4	3	Malate dehydrogenase, peroxisomal	MDH3
8.00561	7.97293	7	7	4	4	Single-stranded DNA-binding protein RIM1, mitochondrial	RIM1
6.46265	6.51319	2	3	2	3	Histone chaperone ASF1	ASF1
7.36188	6.98503	28	31	17	15	Anti-silencing protein 2	ASF2
7.36337	7.44099	16	18	9	11	Phospho-2-dehydro-3-deoxyheptonate aldolase, tyrosine-inhibited	ARO4
5.26958	5.07085	3	2	3	2	Protein ATP11, mitochondrial	ATP11
6.88451	6.88987	31	34	25	24	Aminopeptidase 2, mitochondrial	APE2
6.25448	5.85242	8	4	7	3	Cell division control protein 3	CDC3
5.8863	5.22786	3	1	2	1	Cell division control protein 11	CDC11
5.31334	5.18932	1	1	1	1	Diphthamide biosynthesis protein 2	DPH2
5.84955	6.21376	1	2	1	2	Acyl carrier protein, mitochondrial	ACP1
4.47373	4.91037	NaN	1	0	1	Protein HYM1	HYM1
6.48404	5.89913	7	5	6	4	Cell division control protein 12	CDC12
6.5563	6.25018	5	2	4	2	Diphthine synthase	DPH5
7.96893	8.11264	11	13	7	8	Elongation factor 1-beta	EFB1
4.22099	6.04446	NaN	1	0	1	Peptidyl-prolyl cis-trans isomerase FPR2	FPR2
6.70558	6.75786	6	6	5	5	Pyruvate dehydrogenase E1 component subunit beta, mitochondrial	PDB1
4.76736	4.67047	NaN	NaN	0	0	Protein disulfide-isomerase EUG1	EUG1
5.02102	4.93637	2	1	2	1	Glutamate--cysteine ligase	GSH1
4.47974	4.40731	NaN	NaN	0	0	Protein HIR1	HIR1
5.32705	4.61313	2	1	2	1	Protein HIR2	HIR2
7.49091	7.05793	24	18	19	17	Eukaryotic translation initiation factor 2 subunit gamma	GCD11
6.83026	6.58912	11	12	6	8	Mitogen-activated protein kinase HOG1	HOG1
5.82349	4.68946	13	2	13	2	Myosin-4	MYO4
4.54967	4.65235	NaN	NaN	0	0	Chromatin-remodeling complexes subunit NGG1	NGG1
6.41737	7.14336	1	4	1	4	H/ACA ribonucleoprotein complex subunit 2	NHP2
6.82285	6.87676	9	9	8	8	26S proteasome regulatory subunit RPN12	RPN12
6.82528	6.9374	28	29	19	19	Eukaryotic translation initiation factor 3 subunit C	NIP1
4.30613	4.11121	NaN	NaN	0	0	Nucleoporin NUP2	NUP2
5.82608	6.0778	4	7	4	7	Translation initiation factor eIF-2B subunit epsilon	GCD6
6.30343	5.92012	6	4	4	2	Translation initiation factor eIF-2B subunit beta	GCD7
4.77615	4.80937	NaN	NaN	0	0	Centromere DNA-binding protein complex CBF3 subunit A	CBF2
5.56549	4.62487	2	NaN	2	0	Pre-mRNA-splicing factor 19	PRP19
7.48342	7.05442	20	13	15	10	Zuotin	ZUO1
6.13564	6.03503	34	31	26	27	Urea amidolyase;Urea carboxylase;Allophanate hydrolase	DUR1,2
6.56968	4.71122	1	NaN	1	0	DNA-directed RNA polymerase I subunit RPA12	RPA12
7.53226	7.52437	68	55	43	40	FACT complex subunit SPT16	SPT16
4.51525	4.67115	NaN	1	0	1	Histone deacetylase RPD3	RPD3
5.99997	4.72094	7	1	7	1	Cell cycle serine/threonine-protein kinase CDC5/MSD2	CDC5
4.49998	4.21325	1	NaN	1	0	V-type proton ATPase subunit a, vacuolar isoform	VPH1
6.8893	6.85753	27	26	23	22	26S proteasome regulatory subunit RPN2	RPN2
4.75819	4.3479	NaN	NaN	0	0	Cell wall assembly regulator SMI1	SMI1
4.74261	4.84553	1	1	1	1	Mediator of RNA polymerase II transcription subunit 17	SRB4
5.65159	5.63358	1	1	1	1	Mediator of RNA polymerase II transcription subunit 22	SRB6
7.89407	7.42703	73	30	31	18	Cystathionine beta-synthase	CYS4
4.22168	4.10749	NaN	NaN	0	0	Suppressor protein SRP40	SRP40
6.79864	6.54208	6	5	4	3	Nuclear and cytoplasmic polyadenylated RNA-binding protein PUB1	PUB1
8.15948	8.212	118	96	37	35	Heat shock protein homolog SSE1	SSE1
6.79981	6.9345	11	16	11	15	Heat shock protein homolog SSE2	SSE2
4.91387	4.63415	NaN	NaN	0	0	SWI/SNF complex subunit SWI3	SWI3
7.13065	7.08422	49	62	39	36	Nuclear protein STH1/NPS1	STH1
7.13481	7.25059	17	14	10	10	Serine/threonine-protein phosphatase PP1-2	GLC7
6.7997	6.50127	16	14	14	12	Fimbrin	SAC6
5.99591	5.81562	4	2	4	2	Alpha-soluble NSF attachment protein	SEC17
6.174	4.72748	7	1	7	1	Fructose-2,6-bisphosphatase	FBP26
6.30445	5.188	10	2	9	1	Retrograde regulation protein 2	RTG2
7.01229	6.83923	5	4	4	4	V-type proton ATPase subunit D	VMA8
7.2295	6.83181	23	23	18	14	Fumarate reductase
4.73094	4.81181	NaN	NaN	0	0	Chromatin-remodeling complex subunit IES6	IES6
4.81656	5.4068	1	2	1	2	Guanosine-diphosphatase	GDA1
5.66102	3.92819	2	NaN	2	0	Probable glycosidase CRH2	UTR2
6.2411	6.36231	5	5	4	5	Enolase-phosphatase E1	UTR4
6.59347	6.23398	7	3	6	3	UV excision repair protein RAD23	RAD23
4.32285	4.34945	NaN	1	0	1	Mannan polymerase II complex ANP1 subunit	ANP1
5.29177	4.82444	11	3	11	3	Pre-mRNA-splicing helicase BRR2	BRR2
6.21664	6.29263	3	5	1	3	Monothiol glutaredoxin-4	GRX4
4.45634	4.72077	NaN	1	0	1	Trans-aconitate 3-methyltransferase	TMT1
4.21799	4.29678	NaN	NaN	0	0	Putative ATP-dependent RNA helicase ECM32	ECM32
4.85601	4.94124	1	NaN	1	0	Cation transport regulator-like protein
5.85984	5.70565	12	13	11	13	Chromo domain-containing protein 1	CHD1
6.6787	6.54756	9	8	6	7	S-(hydroxymethyl)glutathione dehydrogenase	SFA1
6.17615	6.21229	1	1	1	1	Transcription initiation factor IIA large subunit	TOA1
5.97281	4.76713	1	NaN	1	0	Transcription initiation factor IIA subunit 2	TOA2
6.41322	6.60604	12	11	10	11	1,4-alpha-glucan-branching enzyme	GLC3
4.74015	4.75594	NaN	1	0	1	RNA polymerase II transcription factor B subunit 1	TFB1
5.66547	4.40104	2	NaN	2	0	mRNA cap guanine-N7 methyltransferase	ABD1
7.47708	4.22231	2	NaN	2	0	Glycerol-3-phosphate O-acyltransferase 1	SCT1
6.71003	6.74247	9	10	8	8	Mitochondrial genome maintenance protein MGM101	MGM101
4.91629	4.60812	NaN	1	0	1	Actin cytoskeleton-regulatory complex protein SLA1	SLA1
4.04023	4.1738	NaN	NaN	0	0	Cell division control protein 13	CDC13
5.05736	4.24366	1	NaN	1	0	Transmembrane 9 superfamily member 2;Transmembrane 9 superfamily member 1;Protein p24a	TMN2;EMP70
4.40566	4.43647	NaN	1	0	1	GTPase-activating protein GYP6	GYP6
5.04461	4.55623	1	NaN	1	0	ATP-dependent DNA helicase II subunit 1	YKU70
4.87199	5.10602	NaN	2	0	2	Double-strand break repair protein MRE11	MRE11
7.17722	6.86412	16	12	13	12	Chromatin structure-remodeling complex subunit RSC7	NPL6
7.1756	7.3105	24	23	14	16	Origin recognition complex subunit 2	ORC2
7.82327	7.87193	12	14	1	1	GTP-binding nuclear protein GSP1/CNR1	GSP1
5.47823	6.28131	1	2	1	1	GTP-binding nuclear protein GSP2/CNR2	GSP2
4.96436	4.54093	1	1	1	1	Exocyst complex component SEC6	SEC6
4.82347	4.16774	2	NaN	2	0	Exocyst complex component SEC8	SEC8
6.20823	6.22737	5	5	5	5	NifU-like protein, mitochondrial	NFU1
7.81359	7.38783	38	22	19	14	UTP--glucose-1-phosphate uridylyltransferase	UGP1
4.50903	4.12673	NaN	NaN	0	0	Glucose transport transcription regulator RGT1	RGT1
5.66321	4.90081	3	NaN	3	0	Rab proteins geranylgeranyltransferase component A	MRS6
5.45759	5.0182	2	1	2	1	Lipoyl synthase, mitochondrial	LIP5
5.97414	5.82954	7	4	6	4	ATP-dependent RNA helicase DRS1	DRS1
6.6996	6.6218	5	8	5	6	Ribose-phosphate pyrophosphokinase 1	PRS1
4.95342	5.22204	3	3	3	3	Mitochondrial presequence protease	CYM1
4.33183	3.79477	NaN	NaN	0	0	U3 small nucleolar ribonucleoprotein protein IMP3	IMP3
5.91045	5.69616	10	5	10	5	Structural maintenance of chromosomes protein 1	SMC1
4.28374	4.3534	NaN	NaN	0	0	DNA-directed RNA polymerase III subunit RPC6	RPC34
7.37681	6.98432	8	6	6	5	Eukaryotic translation initiation factor eIF-1	SUI1
5.17079	4.26547	1	NaN	1	0	Vacuolar protein sorting-associated protein 17	VPS17
6.99862	6.4068	11	7	6	5	GTP-binding protein YPT7	YPT7
5.16313	5.4607	3	3	3	3	Transcription factor PDR3	PDR3
6.64594	6.7346	7	8	7	8	mRNA turnover protein 4	MRT4
5.14607	4.82968	4	3	4	3	Ubiquitin fusion degradation protein 4	UFD4
6.76583	6.61222	4	3	3	3	Actin-related protein 2/3 complex subunit 4	ARC19
7.01423	6.33433	21	9	15	7	26S protease regulatory subunit 6A	RPT5
6.82032	6.008	13	6	10	4	26S protease regulatory subunit 6B homolog	RPT3
6.76518	6.66426	14	12	10	11	26S protease regulatory subunit 7 homolog	RPT1
4.353	4.8246	NaN	NaN	0	0	DNA repair protein XRS2	XRS2
5.53871	5.5423	5	4	5	4	Importin alpha re-exporter	CSE1
4.92466	4.75579	1	1	1	1	Protein DOM34	DOM34
6.72233	6.64338	4	2	1	1	Transketolase 2	TKL2
6.44348	6.45151	1	2	1	2	Deoxyuridine 5-triphosphate nucleotidohydrolase	DUT1
6.95789	6.15491	10	3	10	3	H/ACA ribonucleoprotein complex subunit 4	CBF5
6.35129	6.17132	6	4	6	4	CRAL-TRIO domain-containing protein YKL091C	YKL091C
6.86743	6.86209	33	25	24	21	NAD-specific glutamate dehydrogenase	GDH2
5.83759	4.32329	2	NaN	2	0	Synaptobrevin homolog 2	SNC2
6.76563	6.71107	7	11	5	10	Phosphoserine aminotransferase	SER1
7.5238	7.45959	5	5	3	3	Nuclear transport factor 2	NTF2
5.6355	4.3982	9	2	9	2	Exocyst complex component SEC3	SEC3
5.05223	3.95623	9	1	9	1	Pre-mRNA-splicing factor 8	PRP8
6.03563	6.07679	13	8	10	8	Protein SLA2	SLA2
4.66289	4.20922	NaN	1	0	1	Transcription factor tau 131 kDa subunit	TFC4
6.81015	6.71193	8	8	8	8	La protein homolog	LHP1
6.4808	5.93771	6	6	6	5	Phosphoglucomutase-1	PGM1
5.20583	5.37319	1	2	1	2	Ethanolamine-phosphate cytidylyltransferase	ECT1
7.02535	7.08845	33	31	25	25	Heat shock protein 78, mitochondrial	HSP78
4.27773	4.74607	NaN	NaN	0	0	Intrastrand cross-link recognition protein	IXR1
4.23706	5.02657	NaN	1	0	1	Spindle pole component 29	SPC29
6.96113	6.88746	5	5	3	3	40S ribosomal protein S1-A	RPS1A
6.53252	6.15143	14	12	10	12	Imidazole glycerol phosphate synthase hisHF;Glutamine amidotransferase;Cyclase	HIS7
5.00452	4.73032	NaN	NaN	0	0	Zinc finger protein MSN4	MSN4
5.53787	5.07006	2	NaN	2	0	Nuclear protein localization protein 4	NPL4
3.90795	5.01544	NaN	NaN	0	0	37S ribosomal protein S5, mitochondrial	MRPS5
6.80808	6.45364	109	61	74	53	Translational activator GCN1	GCN1
4.46179	4.02648	NaN	NaN	0	0	Kinetochore protein NUF2	NUF2
6.0293	6.03258	1	1	1	1	DNA-directed RNA polymerase II subunit RPB7	RPB7
4.37462	4.27007	NaN	NaN	0	0	Transcription factor tau 138 kDa subunit	TFC3
5.7172	4.96634	5	2	5	2	Nuclear cap-binding protein complex subunit 1	STO1
5.71531	5.81766	3	5	3	5	Mediator of RNA polymerase II transcription subunit 20	SRB2
6.25974	6.64431	6	16	3	12	Eukaryotic translation initiation factor 4B	TIF3
4.96995	4.72773	1	3	1	3	EH domain-containing and endocytosis protein 1	EDE1
4.92897	4.08695	NaN	NaN	0	0	Histone acetyltransferase SAS3	SAS3
4.97673	4.81191	1	1	1	1	Deoxyribonuclease Tat-D
5.63237	5.53527	1	1	1	1	Protein phosphatase 2C homolog 3	PTC3
6.18845	6.00359	3	5	3	5	UBX domain-containing protein 1	SHP1
6.85274	6.97461	11	10	6	8	Mitochondrial peroxiredoxin PRX1	PRX1
5.73369	5.20262	18	8	18	7	Nucleolar pre-ribosomal-associated protein 1	URB1
5.40727	3.79118	1	NaN	1	0	U3 small nucleolar RNA-associated protein 11	UTP11
4.43194	5.67193	NaN	1	0	1	Uncharacterized oxidoreductase YKL107W
6.86364	6.63955	17	18	8	8	DNA replication regulator SLD2	SLD2
5.35451	4.51294	1	1	1	1	Protein KTI12	KTI12
7.53175	7.39955	7	6	3	3	Protein BMH2	BMH2
8.40061	8.34163	17	20	9	11	Peroxiredoxin TSA1	TSA1
5.49102	5.7592	2	3	2	3	Ubiquitin carboxyl-terminal hydrolase YUH1	YUH1
4.8511	5.47497	NaN	1	0	1	Peptidyl-prolyl cis-trans isomerase D	CPR5
4.73665	4.72393	1	1	1	1	Transcriptional activator SPT7	SPT7
6.89369	6.82285	7	8	7	7	Ribosomal RNA-processing protein 1	RRP1
5.95253	4.65552	1	NaN	1	0	Protein transport protein SSS1	SSS1
5.96338	4.74443	1	NaN	1	0	AP-1 complex subunit sigma-1	APS1
6.39048	6.15336	2	2	2	2	Ribosome assembly protein SQT1	SQT1
4.83549	4.16637	NaN	1	0	1	ATP-dependent helicase SGS1	SGS1
6.22	6.51972	4	7	4	5	Transcription initiation factor TFIID subunit 14	TAF14
6.37446	4.6898	6	NaN	6	0	DnaJ homolog 1, mitochondrial	MDJ1
3.67385	4.02897	1	NaN	1	0	U3 small nucleolar RNA-associated protein 20	UTP20
6.64628	6.61486	11	9	9	8	ADP-ribosylation factor GTPase-activating protein GCS1	GCS1
5.43058	5.50046	2	3	2	3	Thiamine pyrophosphokinase	THI80
4.84348	4.53847	3	2	3	2	Antiviral helicase SKI2	SKI2
8.1506	8.04794	19	17	10	9	Translationally-controlled tumor protein homolog	TMA19
5.17233	4.83835	NaN	NaN	0	0	DNA-directed RNA polymerase III subunit RPC8	RPC25
6.7474	6.88251	8	8	7	8	Uncharacterized protein MRP8	MRP8
4.92581	4.62027	1	1	1	1	Protein MPE1	MPE1
5.11818	6.27049	NaN	3	0	3	RNA polymerase II degradation factor 1	DEF1
4.13768	4.52553	NaN	NaN	0	0	Bromodomain-containing factor 1	BDF1
4.89794	5.3361	1	1	1	1	Acid phosphatase PHO11;Acid phosphatase PHO12	PHO11;PHO12
7.14136	6.63032	16	13	15	9	Protein KES1	KES1
4.8705	4.61488	2	2	2	2	Oxysterol-binding protein homolog 1	SWH1
7.6911	7.61438	4	3	3	3	40S ribosomal protein S27-A;40S ribosomal protein S27-B	RPS27A;RPS27B
5.88524	5.33224	7	2	5	2	AP-1 complex subunit beta-1	APL2
8.09524	7.81582	46	32	16	13	Elongation factor 1-gamma 2	TEF4
4.19841	4.3498	1	1	1	1	Probable ATP-dependent RNA helicase DHR2	DHR2
7.87692	7.80161	12	12	9	9	Nucleoside diphosphate kinase	YNK1
4.37918	4.5512	NaN	NaN	0	0	NAD-dependent malic enzyme, mitochondrial	MAE1
7.99846	7.58477	33	23	14	11	Synaptobrevin homolog YKT6	YKT6
4.19762	4.69136	NaN	NaN	0	0	Heat shock protein 70 homolog LHS1	LHS1
6.6738	6.17386	15	8	9	7	Vacuolar protein sorting-associated protein 21	VPS21
7.19117	6.90212	17	11	9	8	GTP-binding protein YPT52	YPT52
4.37253	4.889	1	3	1	3	Oleate activated transcription factor 3	OAF3
3.90438	4.56356	NaN	1	0	1	Protein DOA1	DOA1
6.04564	6.0271	1	2	1	2	Proteasome assembly chaperone 2	ADD66
6.67482	6.45906	9	10	9	7	Protein phosphatase 1 regulatory subunit SDS22	SDS22
4.61997	4.36787	NaN	NaN	0	0	Pre-mRNA-splicing factor SNU114	SNU114
6.43313	5.55251	5	1	5	1	rRNA-processing protein EBP2	EBP2
6.65778	6.74379	7	10	5	7	ATP-dependent (S)-NAD(P)H-hydrate dehydratase
6.91241	6.5974	9	5	8	4	NADH-cytochrome b5 reductase 2;NADH-cytochrome b5 reductase p34 form;NADH-cytochrome b5 reductase p32 form	MCR1
6.0593	5.91752	3	2	3	2	SWI5-dependent HO expression protein 2	SHE2
4.8301	4.4374	1	NaN	1	0	Ubiquitin-binding protein CUE2	CUE2
5.84979	5.76224	1	1	1	1	Free methionine-R-sulfoxide reductase
4.76133	4.83371	NaN	NaN	0	0	Spindle pole body component SPC42	SPC42
5.68698	5.01841	2	1	2	1	Transcription initiation factor IIE subunit alpha	TFA1
6.08433	6.14727	4	5	4	5	COMPASS component SWD2	SWD2
6.01157	5.9112	4	4	4	4	Mitochondrial outer membrane protein YKR018C	YKR018C
5.33522	5.37854	3	2	3	2	ATP-dependent RNA helicase DBP7	DBP7
5.11803	5.10772	1	1	1	1	DNA-directed RNA polymerase III subunit RPC5	RPC37
5.30179	4.5219	2	NaN	2	0	Protein BCH2	BCH2
5.33504	4.69261	4	1	4	1	SIT4-associating protein SAP190	SAP190
5.3057	5.03503	1	1	1	1	Probable tRNA threonylcarbamoyladenosine biosynthesis protein KAE1	KAE1
6.423	5.85913	2	1	1	1	Protein UTH1;Protein NCA3, mitochondrial	UTH1;NCA3
6.68149	6.52953	5	4	5	4	Sedoheptulose 1,7-bisphosphatase	SHB17
6.95687	6.71709	12	12	10	9	Protein PET10	PET10
5.86853	5.57191	2	1	2	1	Putative redox protein FMP46, mitochondrial	FMP46
6.03699	4.01988	1	NaN	1	0	Ribosome biogenesis protein UTP30	UTP30
6.54647	6.2911	2	2	2	2	Trafficking protein particle complex subunit BET3	BET3
4.84948	4.87655	NaN	NaN	0	0	Uncharacterized protein YKR070W	YKR070W
5.722	5.8993	2	3	2	3	Fe-S cluster assembly protein DRE2	DRE2
6.69183	6.59069	3	3	2	2	Altered inheritance rate of mitochondria protein 29	AIM29
4.79532	4.32619	NaN	NaN	0	0	Uncharacterized protein YKR078W	YKR078W
6.66078	6.69304	5	8	3	6	Ribosome biogenesis protein RPF2	RPF2
5.38387	4.83113	6	2	5	2	Nucleoporin NUP133	NUP133
7.46596	7.15458	27	14	12	12	Tyrosine--tRNA ligase, cytoplasmic	TYS1
4.14015	4.46753	NaN	NaN	0	0	54S ribosomal protein L4, mitochondrial	MRPL4
5.46886	5.35164	1	1	1	1	54S ribosomal protein L11, mitochondrial	MRPL11
4.28659	4.37155	1	NaN	1	0	54S ribosomal protein L15, mitochondrial	MRPL15
5.66376	5.81732	8	8	7	8	Lon protease homolog, mitochondrial	PIM1
5.85152	5.62439	1	1	1	1	Adenine phosphoribosyltransferase 2	APT2
8.1412	7.65868	75	51	26	16	Phosphoglucomutase-2	PGM2
4.94259	4.4514	NaN	1	0	1	Aminodeoxychorismate synthase	ABZ1
6.21906	6.18653	3	3	2	3	6-phosphogluconolactonase-like protein 2	SOL2
6.83095	6.77132	4	3	4	3	UPF0743 protein YCR087C-A
7.53583	7.16566	28	26	20	16	Serine hydroxymethyltransferase, cytosolic	SHM2
7.03551	6.58751	19	13	14	12	Serine hydroxymethyltransferase, mitochondrial	SHM1
6.64233	6.79808	12	13	6	7	Aminopeptidase Y	APE3
6.54002	6.5231	9	9	5	6	Low specificity L-threonine aldolase	GLY1
5.40827	5.40343	2	2	2	2	Nucleolar protein 4	NOP4
6.60614	6.61287	20	19	19	18	Alanine/arginine aminopeptidase	AAP1
5.50467	3.98706	2	NaN	2	0	Bifunctional purine biosynthesis protein ADE17;Phosphoribosylaminoimidazolecarboxamide formyltransferase;IMP cyclohydrolase	ADE17
7.71476	7.74929	23	24	9	12	Guanine nucleotide-binding protein subunit beta-like protein	ASC1
7.67336	7.68354	8	9	6	7	Peroxiredoxin type-2	AHP1
7.57061	7.41172	7	6	5	4	60S ribosomal protein L32	RPL32
6.52285	6.4686	6	7	5	6	Ribose-phosphate pyrophosphokinase 4	PRS4
5.63802	4.48992	2	NaN	2	0	GTP cyclohydrolase-2	RIB1
5.89255	4.39423	3	NaN	3	0	Succinate-semialdehyde dehydrogenase [NADP(+)]	UGA2
5.7231	5.91004	2	3	2	3	Monothiol glutaredoxin-7	GRX7
5.94734	5.35133	5	2	4	2	Alpha-1,2-mannosyltransferase MNN2	MNN2
6.76275	6.57991	9	7	5	7	Enoyl-[acyl-carrier protein] reductase [NADPH, B-specific], mitochondrial	ETR1
5.83194	6.06952	1	2	1	2	HNRNP arginine N-methyltransferase	HMT1
6.68438	6.52768	7	5	7	5	Pyridoxamine 5-phosphate oxidase	PDX3
4.63245	5.67501	NaN	3	0	3	ATP synthase subunit gamma, mitochondrial	ATP3
5.48982	5.67529	2	4	2	4	Uncharacterized glycosyl hydrolase YBR056W
7.27149	7.42121	39	40	26	29	Glycine--tRNA ligase 1, mitochondrial	GRS1
5.45108	5.07313	2	2	2	2	Protein phosphatase 2C homolog 4	PTC4
4.6579	5.53876	NaN	1	0	1	Putative serine carboxypeptidase YBR139W
4.79687	4.75012	NaN	NaN	0	0	Serine/threonine-protein kinase TEL1	TEL1
4.47615	4.62327	1	NaN	1	0	Serine/threonine-protein kinase MEC1	MEC1
5.84585	5.71333	5	3	5	3	ATP-dependent RNA helicase MAK5	MAK5
7.36667	7.36575	26	23	17	18	D-arabinose dehydrogenase [NAD(P)+] heavy chain	ARA1
5.83222	5.85151	1	2	1	2	ADP-ribosylation factor-like protein 1	ARL1
4.54507	4.38812	NaN	NaN	0	0	37S ribosomal protein S9, mitochondrial	MRPS9
4.938	5.17958	NaN	1	0	1	DNA polymerase alpha subunit B	POL12
5.35873	4.64654	3	1	3	1	Transcription initiation factor TFIID subunit 5	TAF5
6.09353	5.35443	6	2	6	2	Probable mannosyltransferase KTR3	KTR3
4.56186	4.10628	1	NaN	1	0	Probable mannosyltransferase KTR4	KTR4
7.44858	7.72308	44	74	30	34	DNA replication licensing factor MCM7	MCM7
5.53987	4.31403	2	NaN	2	0	Peroxisomal-coenzyme A synthetase	PCS60
7.67614	7.7507	142	126	54	57	ISWI chromatin-remodeling complex ATPase ISW1	ISW1
5.94974	5.98557	2	2	2	2	Riboflavin synthase alpha chain	RIB5
5.14442	4.40383	2	NaN	2	0	Probable di- and tripeptidase DUG2	DUG2
4.62886	4.31044	NaN	NaN	0	0	AP-3 complex subunit mu	APM3
4.13113	4.54381	NaN	NaN	0	0	Maltose fermentation regulatory protein MAL33	MAL33
6.17995	5.9333	4	6	4	4	Alpha-glucosidase MAL32;Alpha-glucosidase MAL12	MAL32;MAL12
4.98047	5.99617	NaN	2	0	2	Retrograde regulation protein 3	RTG3
5.9543	4.5002	1	NaN	1	0	Protein transport protein SFT2	SFT2
5.0425	4.80233	3	1	3	1	Protein ECM21	ECM21
5.07092	5.18284	1	2	1	2	Condensin complex subunit 2	BRN1
6.12985	5.46256	5	3	5	3	Methionine aminopeptidase 2	MAP2
4.43482	4.84499	NaN	1	0	1	Serine/threonine-protein phosphatase 4 regulatory subunit 2	PSY4
6.29356	6.26724	7	6	7	6	UPF0001 protein YBL036C
4.96461	4.60336	4	NaN	4	0	Protein STU1	STU1
7.07998	6.71625	13	10	10	7	Heterogeneous nuclear rnp K-like protein 2	HEK2
6.28878	5.81943	2	2	2	2	U6 snRNA-associated Sm-like protein LSm2	LSM2
6.05146	5.70234	2	1	2	1	RNA polymerase I-specific transcription initiation factor RRN10	RRN10
6.21662	6.28957	11	11	11	11	Multisite-specific tRNA:(cytosine-C(5))-methyltransferase	NCL1
4.57495	4.13263	NaN	NaN	0	0	Oligosaccharide translocation protein RFT1	RFT1
4.47979	4.41656	NaN	NaN	0	0	Chromatin structure-remodeling complex protein RSC14	LDB7
5.89974	5.77273	6	5	5	4	Importin subunit beta-2	KAP104
7.7395	7.52706	46	34	21	20	Uncharacterized GTP-binding protein OLA1	OLA1
6.4975	6.39132	8	8	7	7	Probable quinone oxidoreductase	ZTA1
5.46241	5.29052	2	1	2	1	Protein RFS1	RFS1
6.47932	6.32974	5	6	5	6	Uncharacterized protein YBR053C
5.22541	4.79002	2	1	2	1	Ubiquitin carboxyl-terminal hydrolase 14	UBP14
5.37433	4.85087	3	3	1	1	Pre-mRNA-splicing factor SLT11	ECM2
7.01275	6.7902	8	6	4	4	Cell wall protein ECM33	ECM33
7.06281	7.13761	60	50	32	40	Eukaryotic translation initiation factor 3 subunit A	RPG1
6.47322	6.47566	6	7	6	7	Replication factor C subunit 5	RFC5
5.09698	4.78102	2	1	2	1	Probable tubulin--tyrosine ligase PBY1	PBY1
5.14758	5.09621	1	1	1	1	Transcriptional regulatory protein RXT2	RXT2
6.80206	6.68241	9	11	6	8	Hsp70 nucleotide exchange factor FES1	FES1
4.72217	4.57142	1	NaN	1	0	Exocyst complex component EXO84	EXO84
5.98727	5.66036	4	2	4	2	Actin patches distal protein 1	APD1
5.1705	4.54043	1	NaN	1	0	Medium-chain fatty acid ethyl ester synthase/esterase 2	EHT1
4.0986	4.77708	NaN	NaN	0	0	Mediator of RNA polymerase II transcription subunit 8	MED8
6.70056	6.25288	9	5	6	4	Protein SDS24	SDS24
5.51303	4.38373	2	NaN	2	0	Mitochondrial clpX-like chaperone MCX1	MCX1
4.59715	4.79944	NaN	1	0	1	SWR1-complex protein 5	SWC5
5.96866	6.13697	3	5	3	5	Actin-related protein 2/3 complex subunit 1	ARC40
5.07474	5.39726	1	3	1	3	HD domain-containing protein YBR242W
6.80683	6.11052	11	5	11	5	Essential nuclear protein 1	ENP1
4.50228	4.83	NaN	NaN	0	0	RHO GTPase-activating protein RGD1	RGD1
5.46004	5.07335	2	1	2	1	DNA mismatch repair protein HSM3	HSM3
4.85512	5.5911	NaN	2	0	2	RNA polymerase II-associated protein 1	PAF1
6.40475	6.36985	20	15	16	15	Trehalose synthase complex regulatory subunit TPS3	TPS3
8.1025	7.86267	65	48	30	30	Trehalose synthase complex regulatory subunit TSL1	TSL1
5.47669	5.60045	1	1	1	1	Transcriptional regulatory protein SAP30	SAP30
7.23862	6.67074	19	14	13	9	Eukaryotic translation initiation factor 5	TIF5
5.52789	3.85934	1	NaN	1	0	RNA polymerase-associated protein LEO1	LEO1
5.1848	5.86873	2	4	2	4	GrpE protein homolog, mitochondrial	MGE1
7.28576	6.91324	11	9	2	2	GTP-binding protein YPT31/YPT8	YPT31
6.75204	6.41913	8	9	7	6	Serine/threonine-protein kinase RIM11/MSD1	RIM11
6.81628	4.45082	5	1	5	1	Protein YGP1	YGP1
6.2774	6.37943	3	4	3	4	Ribose-phosphate pyrophosphokinase 2	PRS2
5.59893	6.09226	2	4	2	4	Serine/threonine-protein kinase RCK2	RCK2
7.25266	7.031	8	6	8	6	Proteasome component PRE3	PRE3
7.34819	7.01271	26	17	18	14	GMP synthase [glutamine-hydrolyzing]	GUA1
4.84567	4.87441	1	1	1	1	NADH-cytochrome b5 reductase 1	CBR1
6.32842	6.24	5	7	5	7	CTP synthase 2	URA8
6.8386	6.36551	12	7	12	7	Phosphoacetylglucosamine mutase	PCM1
6.68903	6.64815	8	9	8	9	Replication factor C subunit 3	RFC3
5.92685	6.12437	7	8	7	8	Replication factor C subunit 1	RFC1
5.84957	5.4593	14	6	9	4	1,3-beta-glucan synthase component FKS1;1,3-beta-glucan synthase component GSC2	FKS1;GSC2
4.72935	3.81243	NaN	NaN	0	0	E3 SUMO-protein ligase MMS21	MMS21
4.49622	5.05344	NaN	NaN	0	0	Histidinol-phosphatase	HIS2
4.21679	5.27882	NaN	1	0	1	ADP-ribosylation factor GTPase-activating protein GLO3	GLO3
6.13628	5.6095	5	2	5	2	Signal recognition particle subunit SRP68	SRP68
5.34455	4.4426	1	NaN	1	0	Signal recognition particle subunit SRP72	SRP72
6.78541	6.84483	9	14	7	12	Ribose-phosphate pyrophosphokinase 3	PRS3
5.29168	4.78709	1	NaN	1	0	Centractin	ARP1
5.57918	5.64734	3	2	2	2	Exopolyphosphatase	PPX1
5.05656	3.9353	1	NaN	1	0	Protein STB5	STB5
8.10462	8.04575	12	12	7	7	40S ribosomal protein S20	RPS20
7.63921	7.12685	36	30	22	17	Asparagine--tRNA ligase, cytoplasmic	DED81
6.90987	7.12814	21	26	16	21	Putative proline--tRNA ligase YHR020W	YHR020W
5.4043	4.89311	1	NaN	1	0	Inositol monophosphatase 1	INM1
7.17739	6.68554	27	13	18	12	ATP-dependent rRNA helicase RRP3	RRP3
7.78095	7.75067	42	31	24	23	NADPH-dependent aldose reductase GRE3	GRE3
6.07925	5.56969	4	2	4	2	Uncharacterized trans-sulfuration enzyme YHR112C	YHR112C
5.67871	5.08934	2	1	2	1	ATP-dependent RNA helicase DBP8	DBP8
8.17006	7.74121	61	62	22	18	6-phosphogluconate dehydrogenase, decarboxylating 1	GND1
5.70873	4.78456	4	NaN	4	0	N-lysine methyltransferase EFM1	EFM1
5.98885	5.77565	3	2	3	2	Golgi SNAP receptor complex member 1	GOS1
6.13561	5.8703	16	16	15	15	Proteasome component ECM29	ECM29
4.42276	4.35351	NaN	NaN	0	0	OTU domain-containing protein 2	OTU2
7.2743	7.23001	5	5	1	1	Uncharacterized transporter YHL008C	YHL008C
7.72009	7.62177	12	11	8	9	60S ribosomal protein L14-B;60S ribosomal protein L14-A	RPL14B;RPL14A
5.04391	4.6277	1	1	1	1	Oxysterol-binding protein homolog 7	OSH7
6.0013	4.81278	3	NaN	3	0	Putative oxidoreductase TDA3	TDA3
5.40388	5.30365	1	1	1	1	Vacuolar protein sorting-associated protein 29	VPS29
6.95607	6.89274	23	25	22	23	26S proteasome regulatory subunit RPN1	RPN1
5.78209	4.22646	3	NaN	3	0	Uncharacterized isomerase YHI9	YHI9
4.51179	4.31812	NaN	NaN	0	0	ATP-dependent helicase RRM3	RRM3
5.94784	5.77308	3	3	3	3	Protein interacting with Hsp90 1	PIH1
5.25066	5.38714	1	1	1	1	Ribosome-recycling factor, mitochondrial	RRF1
6.90701	6.71125	5	5	4	5	2-deoxyglucose-6-phosphate phosphatase 2;2-deoxyglucose-6-phosphate phosphatase 1	DOG2;DOG1
6.9629	6.9795	11	9	7	6	Family of serine hydrolases 1	FSH1
6.28702	6.01953	4	5	4	5	Proteasome-interacting protein CIC1	CIC1
6.28587	6.28758	8	9	8	8	Chromatin structure-remodeling complex protein RSC30	RSC30
4.4192	4.49049	NaN	1	0	1	Mediator of RNA polymerase II transcription subunit 6	MED6
5.5724	4.62757	2	NaN	2	0	Ribonuclease P/MRP protein subunit RPP1	RPP1
6.36256	5.85203	6	6	6	5	2-dehydropantoate 2-reductase	PAN5
7.68579	7.38725	38	29	22	16	Ribosome-associated complex subunit SSZ1	SSZ1
4.65058	4.22951	NaN	NaN	0	0	Ribosome biogenesis protein SSF1;Ribosome biogenesis protein SSF2	SSF1;SSF2
6.90393	6.76707	13	15	11	12	Deoxyhypusine synthase	DYS1
4.60734	5.49383	NaN	2	0	2	Exosome complex component RRP4	RRP4
5.24229	4.4656	2	NaN	2	0	tRNA (guanine(37)-N1)-methyltransferase	TRM5
6.0447	6.2733	5	6	5	6	Glutamine-dependent NAD(+) synthetase	QNS1
4.70962	4.49997	NaN	NaN	0	0	Protein phosphatase methylesterase 1	PPE1
5.8019	5.82899	5	4	3	4	Protein phosphatase 2C homolog 7, mitochondrial	PTC7
4.82797	5.09335	4	5	4	5	Nonsense-mediated mRNA decay protein 2	NMD2
5.4029	4.24315	1	NaN	1	0	Exosome complex protein LRP1	LRP1
6.45861	6.43319	2	2	2	2	Restriction of telomere capping protein 3	RTC3
4.24292	4.50279	NaN	NaN	0	0	Chromatin modification-related protein YNG2	YNG2
4.71758	5.0038	1	2	1	2	SED5-binding protein 3	SFB3
5.31427	4.59428	20	1	20	1	Transcription-associated protein 1	TRA1
5.55512	5.41201	1	1	1	1	Thioredoxin reductase 2, mitochondrial	TRR2
7.45451	7.15494	21	15	15	13	ADP-ribosylation factor-binding protein GGA2	GGA2
5.79797	5.27098	2	2	2	2	Adenylyltransferase and sulfurtransferase UBA4;Adenylyltransferase UBA4;Sulfurtransferase UBA4	UBA4
5.67317	5.54098	3	2	3	2	Aspartyl aminopeptidase 4	APE4
7.63999	7.31505	36	37	22	18	Origin recognition complex subunit 6	ORC6
5.68847	5.99422	1	2	1	2	Protein LSM12	LSM12
5.90621	5.46882	3	1	3	1	MIP18 family protein YHR122W	YHR122W
6.1482	6.17941	4	4	4	4	Uncharacterized protein YHR127W	YHR127W
5.5342	5.53709	2	2	1	2	Putative metallocarboxypeptidase ECM14	ECM14
6.53962	6.41249	10	12	7	11	Aromatic amino acid aminotransferase 2	ARO9
4.81277	3.82953	1	NaN	1	0	Cruciform DNA-recognizing protein 1;CRP1 short N-terminal subpeptide;CRP1 short C-terminal subpeptide	CRP1
5.74803	5.20968	6	2	6	2	Regulator of Ty1 transposition protein 107	RTT107
4.52442	4.65262	NaN	NaN	0	0	Kelch repeat-containing protein 1	KEL1
4.88575	4.19298	NaN	NaN	0	0	Clathrin coat assembly protein AP180A	YAP1801
6.53084	6.39777	6	7	6	7	6-phosphogluconolactonase 3	SOL3
4.67795	4.04882	NaN	NaN	0	0	DNA replication ATP-dependent helicase DNA2	DNA2
5.67317	5.08454	3	1	2	1	60S ribosomal export protein NMD3	NMD3
5.8961	5.78502	4	3	2	2	Elongator complex protein 5	IKI1
4.64723	4.26688	NaN	NaN	0	0	Chromosome transmission fidelity protein 8	CTF8
7.10619	7.27992	5	6	4	5	Nascent polypeptide-associated complex subunit alpha	EGD2
5.35457	5.09847	2	2	2	2	U3 small nucleolar RNA-associated protein 9	UTP9
4.88185	4.38022	NaN	NaN	0	0	Pre-rRNA-processing protein RIX1	RIX1
6.18856	6.715	3	5	1	4	26S proteasome regulatory subunit RPN10	RPN10
4.49186	5.44011	NaN	1	0	1	Transcription factor SKN7	SKN7
6.38284	6.25967	9	6	8	6	Branched-chain-amino-acid aminotransferase, mitochondrial	BAT1
6.43559	6.22884	5	5	5	5	Probable S-adenosylmethionine-dependent methyltransferase CRG1	CRG1
6.2394	3.69354	2	2	2	2	DNA-directed RNA polymerase II subunit RPB11	RPB11
6.11724	5.70701	6	2	4	2	Serine/threonine-protein phosphatase 2A 56 kDa regulatory subunit delta isoform	RTS1
4.93432	4.54032	NaN	1	0	1	Protein SPP41	SPP41
7.42119	7.75645	4	8	4	6	10 kDa heat shock protein, mitochondrial	HSP10
8.29055	7.61273	13	12	8	8	FK506-binding nuclear protein	FPR3
7.20252	6.92048	6	3	6	3	Eukaryotic translation initiation factor 1A	TIF11
3.97197	4.26215	NaN	NaN	0	0	FAD synthase	FAD1
4.55839	4.15439	NaN	NaN	0	0	Transcription factor SPT8	SPT8
5.1262	7.02284	1	2	1	1	Protein HRB1	HRB1
3.92545	4.74255	NaN	NaN	0	0	Manganese transporter SMF1	SMF1
6.54235	6.33375	4	3	4	3	Casein kinase II subunit beta	CKB2
4.67213	4.84954	2	1	2	1	Vacuolar protein sorting-associated protein 45	VPS45
7.56231	7.06401	28	18	27	17	Nuclear segregation protein BFR1	BFR1
5.84918	6.02755	7	9	5	8	Protein transport protein SEC31	SEC31
6.62878	6.59793	25	24	23	24	Phosphoribosylformylglycinamidine synthase	ADE6
6.28641	6.50994	1	3	1	3	Signal recognition particle subunit SRP14	SRP14
6.75166	6.54712	8	7	6	7	L-asparaginase 1	ASP1
5.05751	4.6316	1	NaN	1	0	Protein TEM1	TEM1
5.67484	5.37177	8	5	8	5	Structural maintenance of chromosomes protein 2	SMC2
5.2419	5.52237	1	2	1	1	Nuclear polyadenylated RNA-binding protein 3	NAB3
6.66754	6.4758	10	12	10	11	Saccharopine dehydrogenase [NADP(+), L-glutamate-forming]	LYS9
5.39168	5.45644	2	2	2	2	Transcriptional regulatory protein UME6	UME6
5.15584	5.198	NaN	1	0	1	Poly(A) ribonuclease POP2	POP2
5.39331	4.20697	3	NaN	3	0	Bud emergence protein 4	BEM4
7.49514	7.43478	12	11	10	10	Suppressor protein STM1	STM1
7.12843	6.54278	23	9	18	9	T-complex protein 1 subunit beta	CCT2
7.0035	6.72647	16	15	14	14	T-complex protein 1 subunit gamma	CCT3
7.10171	6.53723	17	11	16	11	T-complex protein 1 subunit delta	CCT4
6.98557	6.38691	16	8	14	7	T-complex protein 1 subunit zeta	CCT6
4.96589	4.97535	1	1	1	1	Protein CAJ1	CAJ1
6.00078	5.58163	4	3	3	2	Mannan polymerase complexes subunit MNN9	MNN9
6.57252	6.44075	1	1	1	1	V-type proton ATPase subunit F	VMA7
5.52139	5.80901	6	8	6	7	Regulatory protein CAT8	CAT8
6.3088	6.28677	1	1	1	1	40S ribosomal protein S14-B	RPS14B
5.9055	5.0765	2	2	2	2	ATP-dependent RNA helicase DHH1	DHH1
5.73111	6.15045	7	10	6	9	Pre-rRNA-processing protein FHL1	FHL1
6.71037	6.20257	10	5	9	5	Dihydroxy-acid dehydratase, mitochondrial	ILV3
4.55023	4.40563	NaN	NaN	0	0	3-oxoacyl-[acyl-carrier-protein] synthase homolog	CEM1
4.53228	4.44304	3	4	2	3	AP-1 accessory protein LAA1	LAA1
4.85762	4.479	1	1	1	1	Recyclin-1	RCY1
5.64529	5.95248	4	6	4	6	Probable aconitate hydratase 2	ACO2
7.27277	4.29515	2	1	2	1	Ubiquitin carboxyl-terminal hydrolase 12	UBP12
7.88667	7.70555	38	27	13	13	Flavohemoprotein	YHB1
4.89177	4.50286	NaN	NaN	0	0	Transcription factor MBP1	MBP1
6.54675	6.40286	12	14	12	14	Nicotinate phosphoribosyltransferase	NPT1
4.72095	4.91014	2	2	2	2	Sulfite reductase [NADPH] flavoprotein component	MET10
7.37247	7.3517	18	19	12	12	Diacetyl reductase [(R)-acetoin forming]	BDH1
4.04728	4.95239	NaN	NaN	0	0	Oleate-activated transcription factor 1	OAF1
6.19698	6.27198	2	5	2	5	Protein AIM2	AIM2
4.99689	5.7844	NaN	1	0	1	Glycine cleavage system H protein, mitochondrial	GCV3
4.95279	4.75457	1	1	1	1	ER-derived vesicles protein ERV46	ERV46
6.09985	5.77689	6	4	5	4	Ribosome-interacting GTPase 1	RBG1
7.06468	7.05115	29	29	25	25	Eukaryotic translation initiation factor 5B	FUN12
4.88927	4.38935	NaN	1	0	1	Kinetochore-associated protein MTW1	MTW1
6.2068	5.38785	3	1	3	1	Reduced viability upon starvation protein 167	RVS167
6.6261	6.75486	18	17	16	16	Nucleolar complex protein 2	NOC2
4.4619	4.72531	NaN	NaN	0	0	Protein PTI1	PTI1
4.91724	4.53335	NaN	NaN	0	0	Vacuolar-sorting protein SNF7	SNF7
4.33594	5.43369	NaN	1	0	1	Protein SSP120	SSP120
6.43082	6.55248	13	13	12	11	Eukaryotic initiation factor 4F subunit p150	TIF4631
7.89729	7.77176	3	4	2	3	40S ribosomal protein S26-A;40S ribosomal protein S26-B	RPS26A;RPS26B
5.2605	5.08138	2	2	2	2	E3 ubiquitin-protein ligase RSP5	RSP5
8.30563	8.0693	56	60	24	23	Adenosylhomocysteinase	SAH1
4.42682	4.35621	NaN	NaN	0	0	DNA damage-responsive transcriptional repressor RPH1	RPH1
6.94491	6.43747	13	10	11	7	Rab GDP-dissociation inhibitor	GDI1
5.82711	5.28554	24	8	22	8	GTPase-activating protein BEM2/IPL2	BEM2
6.05335	6.00087	4	4	3	1	Protein phosphatase 2C homolog 2	PTC2
5.76254	5.62743	3	4	2	4	D-lactate dehydrogenase [cytochrome] 3	DLD3
7.00527	6.64697	12	13	9	7	Histone acetyltransferase type B subunit 2	HAT2
4.90095	4.96749	2	1	2	1	DNA polymerase V	POL5
6.27189	6.61835	1	4	1	4	13 kDa ribonucleoprotein-associated protein	SNU13
4.63346	4.65897	2	NaN	2	0	ARF guanine-nucleotide exchange factor 2	GEA2
6.89342	4.32121	2	NaN	2	0	Nucleolar protein 16	NOP16
5.98786	4.6032	3	1	3	1	Nuclear GTP-binding protein NUG1	NUG1
7.07361	6.70821	22	10	16	10	26S proteasome regulatory subunit RPN3	RPN3
6.09971	6.13593	5	6	4	5	Small nuclear ribonucleoprotein-associated protein B	SMB1
7.26408	7.0599	22	18	17	14	ABC transporter ATP-binding protein ARB1	ARB1
6.44412	6.15433	3	2	3	2	Peptide methionine sulfoxide reductase	MXR1
5.68699	5.4957	6	2	5	2	PKHD-type hydroxylase TPA1	TPA1
7.2992	7.20213	5	4	4	3	Protein HMF1	HMF1
6.09513	5.9799	2	1	2	1	Protein THO1	THO1
7.32179	7.27309	2	2	2	2	Respiratory growth induced protein 1	RGI1
5.09072	5.06652	2	NaN	1	0	Aldehyde dehydrogenase 5, mitochondrial	ALD5
5.60705	4.29818	3	NaN	3	0	Altered inheritance of mitochondria protein 9, mitochondrial	AIM9
6.77183	6.66444	9	12	2	4	D-3-phosphoglycerate dehydrogenase 1	SER3
4.73362	4.362	NaN	NaN	0	0	Ino eighty subunit 5	IES5
7.38559	7.25828	58	32	28	27	Importin subunit beta-4	KAP123
5.58243	4.7269	2	NaN	2	0	U3 small nucleolar ribonucleoprotein protein LCP5	LCP5
6.62334	6.55732	5	3	5	3	Putative magnesium-dependent phosphatase YER134C	YER134C
5.88702	5.4031	2	2	2	1	DNA damage-inducible protein 1	DDI1
6.17759	6.4766	2	2	2	2	U6 snRNA-associated Sm-like protein LSm5	LSM5
6.92732	6.8753	11	11	10	11	UPF0160 protein YER156C	YER156C
4.96856	4.5625	2	NaN	2	0	Conserved oligomeric Golgi complex subunit 3	COG3
6.69251	6.76986	6	8	6	7	(DL)-glycerol-3-phosphatase 2	HOR2
6.51427	5.77814	1	1	1	1	Heat shock protein SSB2	SSB2
4.95674	4.2012	1	NaN	1	0	Ino eighty subunit 2	IES2
7.18079	7.42545	30	48	29	30	Vacuolar import and degradation protein 27	VID27
4.90386	3.58513	1	NaN	1	0	Serine/threonine-protein kinase RIO2	RIO2
5.33193	5.17932	3	1	3	1	Histone chaperone RTT106	RTT106
4.55408	4.08701	1	NaN	1	0	Serine/threonine-protein phosphatase 4 regulatory subunit 3	PSY2
6.14051	6.0477	3	3	3	3	NAD(P)H-hydrate epimerase
7.48245	7.41328	15	7	5	5	Protein MMF1, mitochondrial	MMF1
5.89707	6.27275	4	5	4	5	Superoxide dismutase 1 copper chaperone	CCS1
5.32164	4.3927	2	NaN	2	0	Glucose-induced degradation protein 8	GID8
7.68605	7.59214	9	5	6	4	60S ribosomal protein L13-B;60S ribosomal protein L13-A	RPL13B;RPL13A
7.15567	7.14395	15	13	13	12	Eukaryotic translation initiation factor 3 subunit I	TIF34
7.27497	7.20434	21	16	12	11	Proteasome component PRE5	PRE5
7.07254	6.99905	9	8	7	7	Proteasome component PRE6	PRE6
5.34333	4.68632	1	NaN	1	0	Outward-rectifier potassium channel TOK1	TOK1
7.12779	6.67679	11	6	11	6	26S protease regulatory subunit 4 homolog	RPT2
5.16035	4.73245	1	NaN	1	0	Carboxypeptidase Y-deficient protein 8	PEP8
6.31927	6.42475	4	7	4	7	Replication factor C subunit 4	RFC4
5.41424	5.03362	9	6	9	5	Tat-binding homolog 7	YTA7
6.75818	6.64082	10	13	10	13	Replication factor C subunit 2	RFC2
4.33897	4.51954	NaN	NaN	0	0	DNA repair and recombination protein RAD26	RAD26
4.98296	4.55355	1	NaN	1	0	Protein N-terminal amidase	NTA1
6.36354	4.1976	3	NaN	2	0	DNA replication complex GINS protein PSF2	PSF2
4.57304	4.56419	NaN	1	0	1	Inactive deaminase YJL070C
6.51457	6.69035	7	9	7	9	S-formylglutathione hydrolase
5.65438	5.91404	2	3	2	3	Mitochondrial peculiar membrane protein 1	MPM1
6.85585	6.54773	16	12	13	11	T-complex protein 1 subunit epsilon	CCT5
4.60711	5.924	1	2	1	2	Tropomyosin-2	TPM2
7.03973	7.07733	2	3	2	3	DNA-directed RNA polymerases I, II, and III subunit RPABC4	RPC10
5.47065	5.19106	5	1	5	1	6-phosphofructo-2-kinase 1	PFK26
5.85283	4.50686	1	NaN	1	0	Uncharacterized protein YIL161W	YIL161W
5.99579	6.04528	3	4	3	4	Pantoate--beta-alanine ligase	PAN6
5.68478	5.70315	7	5	7	5	Protein TMA108	TMA108
6.2407	6.28675	4	7	4	7	Fork head protein homolog 1	FKH1
6.66294	6.837	17	16	12	15	Activator of stress genes 1	ASG1
5.27674	4.27032	11	NaN	11	0	Cell morphogenesis protein PAG1	TAO3
4.994	5.03463	2	4	2	4	DNA repair/transcription protein MET18/MMS19	MET18
6.03806	5.75219	3	2	3	2	NADPH-dependent 1-acyldihydroxyacetone phosphate reductase	AYR1
6.06126	5.77306	4	3	4	3	Histidine protein methyltransferase 1	HPM1
5.41298	5.62154	2	3	2	3	Putative zinc metalloproteinase YIL108W	YIL108W
4.76726	4.33532	1	1	1	1	Diphthamide biosynthesis protein 1	DPH1
7.02111	6.89018	14	13	12	12	Homoisocitrate dehydrogenase, mitochondrial	LYS12
5.38232	5.06043	4	2	4	2	U3 small nucleolar RNA-associated protein 25	UTP25
6.16352	6.03571	4	4	4	4	Phosphopantothenate--cysteine ligase CAB2	CAB2
6.50568	6.62528	7	7	4	4	Coatomer subunit epsilon	SEC28
6.2029	5.71183	4	2	4	2	D-3-phosphoglycerate dehydrogenase 2	SER33
7.05223	7.1352	6	6	6	5	Mitochondrial acidic protein MAM33	MAM33
5.38714	5.65558	1	2	1	2	N-lysine methyltransferase SEE1	SEE1
6.32004	6.15256	4	5	4	5	Ran-specific GTPase-activating protein 2	YRB2
5.74913	6.05903	1	2	1	2	Actin-related protein 2/3 complex subunit 5	ARC15
7.81879	7.75647	6	5	4	4	60S ribosomal protein L34-B;60S ribosomal protein L34-A	RPL34B;RPL34A
4.35249	4.62989	NaN	NaN	0	0	ADP-ribosylation factor GTPase-activating protein effector protein 2	AGE2
7.45486	7.41226	23	20	12	12	Protein GVP36	GVP36
4.51929	5.04513	1	1	1	1	ATF/CREB activator 2	CST6
5.62053	5.48429	5	4	5	4	Cohesin subunit SCC3	IRR1
4.6099	4.06317	NaN	NaN	0	0	1-(5-phosphoribosyl)-5-[(5-phosphoribosylamino)methylideneamino] imidazole-4-carboxamide isomerase	HIS6
6.09809	6.4408	4	8	4	8	Peroxiredoxin DOT5	DOT5
3.94241	4.46239	NaN	NaN	0	0	Probable 26S proteasome regulatory subunit p27	NAS2
5.32457	4.79255	1	2	1	1	RNA-binding protein SGN1	SGN1
4.75845	4.65214	1	2	1	1	Altered inheritance of mitochondria protein 21	AIM21
6.21809	6.10003	4	3	4	3	Uncharacterized oxidoreductase YIR035C	YIR035C
6.56517	6.51316	8	10	8	9	Benzil reductase ((S)-benzoin forming) IRC24	IRC24
7.37473	7.1285	7	6	5	5	Peroxiredoxin HYR1	HYR1
6.00449	5.90971	3	3	3	3	Glutathione S-transferase 1	GTT1
6.24883	5.92963	3	2	3	2	Ribosome biogenesis protein RLP7	RLP7
6.96883	7.08778	33	39	31	33	Alanine--tRNA ligase, mitochondrial	ALA1
6.00894	6.06952	7	9	7	7	Protein MKT1	MKT1
7.13178	7.06584	7	6	7	6	Regulation of enolase protein 1	REE1
4.30275	4.1122	NaN	NaN	0	0	AP-1-like transcription factor YAP4	CIN5
5.26759	4.80166	1	1	1	1	Mitotic spindle checkpoint component MAD2	MAD2
4.97612	5.16352	1	2	1	2	Sorting nexin MVP1	MVP1
4.15982	4.43943	NaN	NaN	0	0	Lysine biosynthesis regulatory protein LYS14	LYS14
4.37602	4.76329	NaN	NaN	0	0	Probable E3 ubiquitin-protein ligase HUL4	HUL4
7.09216	7.18955	18	20	16	17	Putative ribosomal RNA methyltransferase Nop2	NOP2
6.49272	6.52982	1	1	1	1	60S ribosomal protein L33-B	RPL33B
7.41487	7.3511	5	4	4	3	40S ribosomal protein S29-A	RPS29A
6.93824	7.00004	2	2	2	2	40S ribosomal protein S29-B	RPS29B
7.23157	7.37321	13	19	6	7	(DL)-glycerol-3-phosphatase 1	RHR2
4.48838	4.41038	NaN	NaN	0	0	Target of rapamycin complex subunit LST8	LST8
7.80638	7.56037	33	27	17	16	Acetyl-CoA acetyltransferase	ERG10
6.3829	6.41622	10	12	7	6	Asparagine-rich zinc finger protein AZF1	AZF1
3.80758	4.96889	NaN	NaN	0	0	Bud site selection protein 6	BUD6
4.37133	4.78322	NaN	NaN	0	0	Isoamyl acetate-hydrolyzing esterase	IAH1
4.26449	4.45395	NaN	NaN	0	0	Catabolite repression protein CAT5	CAT5
7.28269	7.38457	17	12	8	8	60S ribosomal protein L10	RPL10
7.17569	6.86012	21	22	18	14	V-type proton ATPase subunit H	VMA13
7.23058	7.41422	31	50	25	29	Coatomer subunit beta	SEC26
7.54415	7.67857	45	62	25	28	Coatomer subunit beta	SEC27
4.93584	4.82481	1	1	1	1	Fork head protein homolog 2	FKH2
4.84761	5.23449	NaN	1	0	1	tRNA (adenine(58)-N(1))-methyltransferase non-catalytic subunit TRM6	GCD10
5.60828	5.52649	1	1	1	1	Protein GLC8	GLC8
5.36942	5.33668	2	2	2	2	Dimethyladenosine transferase	DIM1
4.90875	4.41712	5	3	5	3	Protein BNI1	BNI1
5.42974	5.71625	2	4	2	4	Transcription initiation factor IIF subunit alpha	TFG1
4.73762	4.03675	NaN	NaN	0	0	Transcription initiation factor IIF subunit beta	TFG2
6.41477	6.27252	4	5	4	5	Glycerol-3-phosphate dehydrogenase [NAD(+)] 2, mitochondrial	GPD2
7.44531	7.30799	5	4	3	2	Ran-specific GTPase-activating protein 1	YRB1
6.41479	5.83852	6	3	6	2	Glutathione reductase	GLR1
7.07192	6.98516	22	25	15	18	Isocitrate dehydrogenase [NADP] cytoplasmic	IDP2
7.97026	7.85695	30	36	14	14	Mannose-1-phosphate guanyltransferase	PSA1
5.50529	4.10933	1	NaN	1	0	RNA end formation protein 2	REF2
5.61104	5.1896	2	2	2	1	Xylulose kinase	XKS1
4.83058	5.09398	1	3	1	3	Essential for maintenance of the cell wall protein 1	EMW1
5.90261	5.718	4	2	4	2	Protein KRI1	KRI1
5.45632	4.01957	2	NaN	2	0	Sigma-like sequence protein 1, mitochondrial	SLS1
5.66363	5.95593	5	8	5	8	Elongator complex protein 2	ELP2
5.54908	5.4334	2	1	2	1	Putative elongation factor 1 gamma homolog
5.99039	6.13881	2	4	2	2	Probable ATP-dependent kinase TDA10	TDA10
6.58849	6.59126	7	7	7	7	Probable electron transfer flavoprotein subunit beta	CIR1
6.03599	5.97283	2	3	2	3	Phosphoserine phosphatase	SER2
5.20683	5.44508	1	3	1	3	Uncharacterized GTP-binding protein YGR210C
6.9378	6.41696	20	10	18	10	T-complex protein 1 subunit eta	CCT7
5.69167	5.06002	13	6	13	6	U3 small nucleolar RNA-associated protein 10	UTP10
6.56839	6.14808	11	7	9	7	UDP-N-acetylglucosamine pyrophosphorylase	QRI1
4.31661	4.26107	NaN	NaN	0	0	Non-structural maintenance of chromosome element 4	NSE4
5.75905	5.4994	4	2	4	2	Protein GCN20	GCN20
6.07846	6.03615	5	4	5	4	Probable pyridoxine biosynthesis protein SNZ3;Probable pyridoxine biosynthesis protein SNZ2	SNZ3;SNZ2
6.00728	5.7561	3	3	3	3	Protein EMP47	EMP47
5.73664	5.67637	2	2	2	2	Ubiquitin thioesterase OTU1	OTU1
4.26503	4.08214	1	NaN	1	0	Serine/threonine-protein kinase RIM15	RIM15
6.57559	6.44149	10	8	8	8	Alanine--glyoxylate aminotransferase 1	AGX1
5.98566	6.19526	3	3	3	3	CCR4-associated factor 16	CAF16
4.51358	4.59293	NaN	NaN	0	0	Enhancer of polycomb-like protein 1	EPL1
6.14891	6.00467	2	2	2	2	Glucosamine 6-phosphate N-acetyltransferase	GNA1
4.60997	4.46639	NaN	1	0	1	Ino eighty subunit 1	IES1
5.47128	5.03262	14	6	14	6	Proteasome activator BLM10	BLM10
6.85695	7.01393	4	5	4	5	60S ribosomal subunit assembly/export protein LOC1	LOC1
5.56659	5.11721	2	1	1	1	Type 1 phosphatases regulator YPI1	YPI1
6.789	6.85647	7	7	5	6	26S proteasome regulatory subunit RPN11	RPN11
6.51655	6.41883	8	8	5	8	Uncharacterized peptidase YFR006W	YFR006W
5.06025	5.07962	1	2	1	2	ATP-dependent kinase YFH7	YFH7
6.66521	6.38137	10	9	9	9	Ubiquitin carboxyl-terminal hydrolase 6	UBP6
7.41775	7.63481	35	43	21	27	ISWI one complex protein 3	IOC3
5.41911	5.14236	9	6	9	6	Uncharacterized protein YFR016C	YFR016C
6.35133	5.62117	6	4	6	4	LAS seventeen-binding protein 3;Protein YSC84	LSB3;YSC84
7.59076	7.35654	36	40	25	23	Chromatin structure-remodeling complex protein RSC8	RSC8
5.62885	5.67218	5	6	5	6	SIT4-associating protein SAP155	SAP155
7.40004	6.9478	22	19	15	13	Cys-Gly metallodipeptidase DUG1	DUG1
6.18977	6.53247	3	5	3	5	Nicotinate-nucleotide pyrophosphorylase [carboxylating]	BNA6
7.25215	7.08454	9	13	8	7	Coatomer subunit delta	RET2
4.97664	4.07136	1	NaN	1	0	Serine/threonine-protein kinase Haspin homolog ALK1	ALK1
4.92716	4.10562	2	NaN	2	0	MAP-homologous protein 1	MHP1
6.53433	6.49582	4	4	4	4	Casein kinase II subunit beta	CKB1
5.64506	4.77766	2	NaN	2	0	ATP-dependent RNA helicase ROK1	ROK1
5.05566	4.23972	NaN	1	0	1	Methylenetetrahydrofolate reductase 1	MET12
7.96034	7.38709	56	35	25	19	Potassium-activated aldehyde dehydrogenase, mitochondrial	ALD4
7.60346	7.44055	11	8	6	6	40S ribosomal protein S0-B;40S ribosomal protein S0-A	RPS0B;RPS0A
8.34844	8.44652	124	114	45	43	Glutamate--tRNA ligase, cytoplasmic	GUS1
6.23744	6.19321	2	2	1	2	DNA-directed RNA polymerase I subunit RPA43	RPA43
8.3296	8.12917	44	44	15	17	GU4 nucleic-binding protein 1	ARC1
4.38312	4.36109	1	1	1	1	Nucleoporin NUP85	NUP85
5.87907	5.3534	3	2	2	2	Protein STU2	STU2
6.64228	6.78146	18	20	16	17	Suppressor of mar1-1 protein	SUM1
4.49744	4.58859	NaN	NaN	0	0	Transcription initiation factor TFIID subunit 1	TAF1
4.83053	3.91548	NaN	NaN	0	0	Transcription factor TFIIIB component B	BDP1
6.80401	6.33576	14	7	13	6	Actin-interacting protein 1	AIP1
5.51987	4.62328	3	1	3	1	D-lactate dehydrogenase [cytochrome] 2, mitochondrial	DLD2
4.64021	5.03481	NaN	NaN	0	0	AP-3 complex subunit beta	APL6
8.15314	8.08948	6	7	6	6	Ankyrin repeat-containing protein YAR1	YAR1
7.63562	7.61465	4	3	3	2	40S ribosomal protein S10-B;40S ribosomal protein S10-A	RPS10B;RPS10A
5.4232	4.18478	1	1	1	1	Exosome complex component SKI6	SKI6
5.73482	5.84955	4	4	3	4	DNA polymerase delta small subunit	POL31
5.63755	5.50427	2	2	2	2	tRNA (adenine(58)-N(1))-methyltransferase catalytic subunit TRM61	GCD14
4.46458	4.21532	NaN	1	0	1	CTD kinase subunit beta	CTK2
5.91279	6.47134	1	2	1	2	Ribulose-phosphate 3-epimerase	RPE1
5.69182	5.04766	9	3	7	3	Nonsense-mediated mRNA decay protein 5	NMD5
5.6343	5.3691	3	1	3	1	Alpha-1,2-mannosyltransferase MNN5	MNN5
5.28158	4.67366	2	1	2	1	Probable alpha-1,6-mannosyltransferase MNN11	MNN11
6.1567	4.39375	5	NaN	5	0	Autophagy-related protein 27	ATG27
7.61202	7.56832	11	11	1	1	60S ribosomal protein L17-B	RPL17B
4.76475	4.25592	NaN	NaN	0	0	Histone-lysine N-methyltransferase, H3 lysine-36 specific	SET2
6.97336	6.99	6	5	5	5	DNA-directed RNA polymerase I subunit RPA34	RPA34
5.43869	5.65623	1	2	1	2	Phosphatidylinositol transfer protein SFH5	SFH5
6.44781	6.03355	6	7	6	6	Maintenance of telomere capping protein 1	MTC1
6.68493	6.61866	18	11	14	11	DNA replication regulator DPB11	DPB11
4.47066	4.16424	1	NaN	1	0	Arrestin-related trafficking adapter 3	ALY2
5.98973	5.96647	9	5	7	5	Mitochondrial outer membrane protein IML2	IML2
6.9933	7.07052	49	60	37	34	Nucleolar protein NET1	NET1
5.95612	5.74411	16	7	16	7	Structural maintenance of chromosomes protein 3	SMC3
5.83085	5.59339	3	3	3	3	Probable kynurenine--oxoglutarate transaminase BNA3	BNA3
6.0289	6.29708	2	4	2	4	LOG family protein YJL055W
5.89816	6.04037	11	13	11	13	ATP-dependent RNA helicase DOB1	MTR4
5.26759	5.18038	1	2	1	2	Sorting nexin-4	SNX4
6.35021	6.09437	1	1	1	1	AP-3 complex subunit sigma	APS3
6.21788	6.11721	13	16	12	12	Myosin tail region-interacting protein MTI1	BBC1
4.42989	4.59877	NaN	NaN	0	0	Nucleolar protein 9	NOP9
7.25849	6.72216	24	17	20	14	T-complex protein 1 subunit theta	CCT8
4.63049	4.82392	1	1	1	1	U3 small nucleolar RNA-associated protein MPP10	MPP10
5.43283	5.74672	1	2	1	2	MEMO1 family protein YJR008W
4.70946	4.70589	NaN	1	0	1	Uncharacterized protein YJR011C
6.57106	6.58853	2	2	2	2	Translation machinery-associated protein 22	TMA22
5.16882	5.99293	NaN	1	0	1	U6 snRNA-associated Sm-like protein LSm8	LSM8
5.58861	5.6453	2	2	2	2	Methylthioribulose-1-phosphate dehydratase	MDE1
5.53508	6.1522	2	3	2	3	3-hydroxyanthranilate 3,4-dioxygenase	BNA1
4.40705	4.18243	NaN	NaN	0	0	ARF guanine-nucleotide exchange factor 1	GEA1
5.06989	5.46728	2	2	2	2	Peptidyl-prolyl cis-trans isomerase CYP7	CPR7
5.59833	5.65083	7	8	6	8	Nucleolar pre-ribosomal-associated protein 2	URB2
5.9118	5.56796	1	1	1	1	DNA polymerase delta subunit 3	POL32
6.49505	6.21331	9	7	5	6	Cell division cycle protein CDT1	TAH11
4.47032	4.82219	NaN	2	0	2	Serine/threonine-protein kinase PTK2/STK2	PTK2
6.44163	5.7497	5	4	5	4	Actin-related protein 3	ARP3
4.8321	4.32526	NaN	NaN	0	0	Uncharacterized protein YAE1	YAE1
6.19421	6.12736	2	2	2	2	Inosine triphosphate pyrophosphatase	HAM1
6.9062	6.96492	9	12	9	12	Deoxyhypusine hydroxylase	LIA1
6.873	6.44691	8	7	8	6	GTPase NPA3	NPA3
4.66911	5.44496	NaN	1	0	1	Nuclear import protein MOG1	MOG1
5.4133	5.09961	2	1	1	1	Putative glycosyltransferase HOC1	HOC1
4.3109	4.61363	NaN	NaN	0	0	Chromatin modification-related protein EAF6	EAF6
3.7001	4.00657	NaN	NaN	0	0	Protein BIR1	BIR1
6.48628	6.25515	8	8	7	6	Uncharacterized oxidoreductase YJR096W
5.36252	5.11498	2	1	2	1	37S ribosomal protein S26, mitochondrial	RSM26
5.17629	5.90098	1	2	1	2	Vacuolar protein-sorting-associated protein 25	VPS25
7.54355	7.45899	18	15	10	9	Adenosine kinase	ADO1
4.19768	5.0114	NaN	1	0	1	Uncharacterized protein YJR111C
4.50076	4.57031	NaN	NaN	0	0	37S ribosomal protein S7, mitochondrial	RSM7
5.31165	5.28244	1	2	1	2	Histone demethylase JHD2	JHD2
6.23373	5.96068	7	4	5	3	Epsin-3	ENT3
5.81653	6.11461	2	2	2	2	Xanthine phosphoribosyltransferase 1	XPT1
4.87962	4.91436	2	NaN	2	0	TEL2-interacting protein 2	TTI2
5.99606	5.86315	13	8	10	4	Sulfite reductase [NADPH] subunit beta	MET5
4.79187	4.67433	NaN	NaN	0	0	Histone transcription regulator 3	HIR3
4.32193	4.45962	1	1	1	1	Uncharacterized protein YJR141W
5.98229	5.87855	3	3	3	3	Uncharacterized protein YJR142W
7.04934	7.01703	14	14	10	10	Branched-chain-amino-acid aminotransferase, cytosolic	BAT2
6.7574	6.45077	18	14	6	3	Aldehyde dehydrogenase [NAD(P)+] 1	ALD2
6.00186	5.77425	7	3	5	2	Long-chain-fatty-acid--CoA ligase 4	FAA4
6.24628	6.08522	3	5	3	5	Aminomethyltransferase, mitochondrial	GCV1
7.59708	7.6187	18	18	7	4	40S ribosomal protein S7-B	RPS7B
4.8376	5.11481	NaN	1	0	1	Ribosome biogenesis protein ENP2	ENP2
5.31334	5.51623	1	2	1	2	Exosome complex component MTR3	MTR3
4.62652	4.75407	NaN	NaN	0	0	Activator of SKN7 protein 10	ASK10
6.29332	6.08253	5	7	5	7	FAM203 family protein HGH1	HGH1
5.7725	5.08529	1	1	1	1	Prefoldin subunit 3	PAC10
4.66023	4.76964	NaN	1	0	1	Ubiquitin domain-containing protein DSK2	DSK2
4.30733	4.64323	NaN	NaN	0	0	Tyrosine--tRNA ligase, mitochondrial	MSY1
5.3098	5.01632	6	5	6	5	Protein MON2	MON2
5.75657	6.14189	1	4	1	3	Homocitrate synthase, cytosolic isozyme	LYS20
4.61394	4.91892	NaN	NaN	0	0	DNA damage checkpoint control protein RAD17	RAD17
5.45646	5.27612	2	3	2	3	Vacuolar-sorting protein BRO1	BRO1
7.99821	7.9794	7	7	5	5	40S ribosomal protein S12	RPS12
5.35908	5.21919	1	1	1	1	Tubulin-specific chaperone A	RBL2
6.27117	6.21487	1	1	1	1	V-type proton ATPase subunit G	VMA10
6.31161	6.01678	4	4	4	4	2-methoxy-6-polyprenyl-1,4-benzoquinol methylase, mitochondrial	COQ5
7.30294	6.79083	22	20	12	7	Asparagine synthetase [glutamine-hydrolyzing] 1	ASN1
6.9522	6.36346	13	7	11	4	Asparagine synthetase [glutamine-hydrolyzing] 2	ASN2
4.53058	4.69069	1	1	1	1	Glycine dehydrogenase [decarboxylating], mitochondrial	GCV2
6.85738	6.22701	3	1	2	1	60S ribosomal protein L37-A	RPL37A
7.578	7.56793	2	2	2	2	60S ribosomal protein L38	RPL38
4.9736	5.12623	1	1	1	1	Homoaconitase, mitochondrial	LYS4
7.17415	7.11045	6	6	6	5	Adenine phosphoribosyltransferase 1	APT1
7.83769	7.80235	30	27	14	13	Ribonucleoside-diphosphate reductase small chain 2	RNR4
6.35763	6.07118	7	7	7	6	Probable hydrolase NIT3	NIT3
5.88195	5.7396	2	1	2	1	U2 snRNP component HSH155	HSH155
4.37943	4.93617	NaN	NaN	0	0	Chromosome transmission fidelity protein 18	CTF18
4.73592	4.79587	NaN	NaN	0	0	U4/U6 snRNA-associated-splicing factor PRP24	PRP24
6.22966	6.22647	5	5	3	3	Probable 26S proteasome regulatory subunit p28	NAS6
6.45753	6.32187	4	7	3	4	Inosine-5-monophosphate dehydrogenase 4	IMD4
7.39948	6.8828	28	13	2	3	Inosine-5-monophosphate dehydrogenase 3	IMD3
5.66418	5.69559	7	7	7	7	Ubiquitin carboxyl-terminal hydrolase 15	UBP15
4.17405	4.06391	NaN	NaN	0	0	Ubiquitin carboxyl-terminal hydrolase 8	UBP8
6.19168	6.53439	6	14	6	10	Probable transcriptional regulatory protein STB4	STB4
5.20262	5.0636	2	2	2	2	Transcription initiation factor TFIID subunit 4	TAF4
4.56985	4.61677	NaN	NaN	0	0	DNA-directed RNA polymerase I subunit RPA14	RPA14
5.50692	5.74688	1	2	1	2	Lactoylglutathione lyase	GLO1
5.78609	5.42094	2	2	2	2	Protein PSP2	PSP2
6.38514	6.26446	5	4	3	2	6-phosphogluconolactonase-like protein 1	SOL1
6.76	7.18597	2	3	2	3	6,7-dimethyl-8-ribityllumazine synthase	RIB4
7.65323	7.2579	49	27	16	12	Origin recognition complex subunit 5	ORC5
6.00139	5.98275	1	1	1	1	60S ribosomal protein L37-B	RPL37B
5.12535	4.80318	3	1	3	1	SWI5-dependent HO expression protein 4	SHE4
4.5975	5.34647	1	1	1	1	GTP cyclohydrolase 1	FOL2
5.74477	5.22222	2	1	2	1	GTP-binding protein YPT32/YPT11	YPT32
5.54212	4.70932	3	1	3	1	54S ribosomal protein YmL6, mitochondrial	YML6
6.83462	6.9163	8	10	7	9	Suppressor of kinetochore protein 1	SKP1
5.89083	5.64291	7	4	7	4	Ubiquitin-activating enzyme E1-like	UBA2
8.21619	7.91017	6	6	2	1	Pyruvate kinase 2	PYK2
6.21998	6.64622	1	2	1	2	Ubiquitin-conjugating enzyme E2 13	UBC13
6.36237	6.03399	3	2	3	2	Prefoldin subunit 6	YKE2
5.05546	4.28159	1	NaN	1	0	Pre-mRNA-splicing factor CWC23	CWC23
5.49256	6.68909	1	1	1	1	Probable alanine aminotransferase, mitochondrial	ALT1
7.45315	7.60837	44	41	22	23	Acetyl-coenzyme A synthetase 2	ACS2
5.22024	4.69234	2	NaN	2	0	Vacuolar protein sorting-associated protein 4	VPS4
4.99907	5.14305	3	4	3	4	Protein MSN5	MSN5
4.89719	4.40758	NaN	NaN	0	0	Peroxisome proliferation transcriptional regulator	PIP2
4.92208	4.54338	3	1	3	1	Mannosyl-oligosaccharide glucosidase	CWH41
5.38741	5.23505	1	1	1	1	Nucleoporin SEH1	SEH1
5.43449	4.47726	2	NaN	2	0	Telomere length regulation protein TEL2	TEL2
4.22266	4.65492	NaN	NaN	0	0	Transcription initiation factor TFIID subunit 6	TAF6
4.95344	4.09523	1	NaN	1	0	Serine/threonine-protein phosphatase T	PPT1
5.79121	5.65876	2	4	2	3	Ubiquitin fusion degradation protein 1	UFD1
5.42065	5.01557	2	2	1	1	Oligo-1,6-glucosidase IMA1	IMA1
4.54709	4.78095	NaN	1	0	1	RAT1-interacting protein	RAI1
5.00445	5.64592	1	2	1	2	RNA polymerase-associated protein RTF1	RTF1
6.86427	6.57162	5	3	4	3	Ankyrin repeat-containing protein YGL242C
5.04324	5.29427	2	4	2	4	Importin subunit beta-5	KAP114
4.86818	4.66305	NaN	1	0	1	Vacuolar import and degradation protein 30	VID30
6.55685	6.436	10	8	7	6	NGG1-interacting factor 3	NIF3
7.45214	6.99765	31	22	16	15	Aromatic/aminoadipate aminotransferase 1	ARO8
7.5485	7.76709	88	80	38	40	DNA replication licensing factor MCM6	MCM6
5.81519	4.35392	1	NaN	1	0	Protein YIP4	YIP4
4.51829	4.35002	NaN	NaN	0	0	Negative regulator of sporulation MDS3	MDS3
5.23772	5.74112	1	3	1	3	D-serine dehydratase	DSD1
5.07202	4.85299	NaN	1	0	1	Putative 2-hydroxyacid dehydrogenase YGL185C
4.88794	4.35025	NaN	NaN	0	0	Ran-specific GTPase-activating protein 30	YRB30
4.56148	4.04154	NaN	NaN	0	0	Protein YIP5	YIP5
5.17461	4.69489	3	NaN	3	0	Mediator of RNA polymerase II transcription subunit 5	NUT1
5.34254	5.46583	5	9	5	9	Putative DNA helicase INO80	INO80
6.34512	6.09573	2	1	1	1	Probable E3 ubiquitin-protein ligase HUL5	HUL5
5.118	4.12302	5	2	5	1	Imitation switch two complex protein 1	ITC1
4.14786	3.83846	NaN	NaN	0	0	Heterotrimeric G protein gamma subunit GPG1	GPG1
5.9663	6.01928	7	8	7	8	Pre-mRNA-splicing factor ATP-dependent RNA helicase PRP43	PRP43
4.96024	4.8157	1	1	1	1	Uncharacterized protein YGL117W	YGL117W
7.20569	5.95718	52	10	23	8	DNA replication regulator SLD3	SLD3
5.30369	4.17322	1	NaN	1	0	Ribosome biogenesis protein NSA1	NSA1
5.084	4.98502	2	2	2	2	Protein RMD9, mitochondrial	RMD9
7.18216	6.91805	10	8	8	6	Myosin light chain 1	MLC1
5.25746	4.84954	2	1	1	1	HD domain-containing protein YGL101W	YGL101W
5.73473	5.8722	1	1	1	1	54S ribosomal protein L12, mitochondrial	MNP1
5.12704	5.09649	1	1	1	1	NADH pyrophosphatase	NPY1
4.21982	4.91059	NaN	1	0	1	YAP1-binding protein 2	YBP2
5.64174	4.47109	2	NaN	1	0	Protein SDS23	SDS23
6.51901	5.56744	1	1	1	1	ER-derived vesicles protein ERV14	ERV14
7.83305	7.73521	16	12	6	6	Nicotinamidase	PNC1
4.98747	4.34759	1	NaN	1	0	Uncharacterized protein YGL036W	YGL036W
4.6844	4.5314	1	NaN	1	0	Conserved oligomeric Golgi complex subunit 7	COG7
6.04017	5.59851	3	1	3	1	N(6)-adenine-specific DNA methyltransferase-like 1	AML1
4.13082	4.77757	NaN	NaN	0	0	SWR1-complex protein 4	SWC4
5.51657	4.61434	2	1	2	1	Uncharacterized protein YGR017W	YGR017W
6.55101	6.65457	1	1	1	1	60S ribosomal protein L26-B	RPL26B
6.93993	7.00779	11	13	9	12	Transaldolase NQM1	NQM1
6.25239	6.4128	7	10	7	10	Eukaryotic translation initiation factor 2A	YGR054W
5.26837	5.38899	1	2	1	2	Chromatin structure-remodeling complex subunit RSC1	RSC1
6.22978	6.52556	12	15	12	12	Late endosome and vacuole interface protein 11	ENV11
5.76289	5.47965	3	1	3	1	Twinfilin-1	TWF1
7.10449	6.90088	14	9	8	8	Sphingolipid long chain base-responsive protein PIL1	PIL1
5.63744	5.51359	7	4	7	4	U3 small nucleolar RNA-associated protein 22	UTP22
6.13818	6.26996	2	3	2	3	Exosome complex component RRP46	RRP46
4.86701	4.24689	3	1	2	1	GTPase-activating protein GYP2	MDR1
6.00604	6.06326	5	4	5	4	Pescadillo homolog	NOP7
5.45469	5.55455	1	3	1	3	Uncharacterized protein YGR111W
5.60834	5.07809	2	1	2	1	DASH complex subunit DAM1	DAM1
5.37711	4.97037	1	NaN	1	0	Uncharacterized protein YGR117C
5.67722	5.53303	1	1	1	1	Conserved oligomeric Golgi complex subunit 2	COG2
5.95688	4.94002	4	1	4	1	Uncharacterized protein YGR122W
4.37026	5.50745	NaN	3	0	3	U3 small nucleolar RNA-associated protein 8	UTP8
4.19286	4.83739	NaN	1	0	1	Protein BTN2	BTN2
6.20596	6.10459	4	4	3	3	Ribosome-interacting GTPase 2	RBG2
4.69928	3.53088	NaN	NaN	0	0	PAB1-binding protein 1	PBP1
6.67654	6.41098	13	8	6	5	Probable glycosidase CRH1	CRH1
7.1797	6.61501	19	10	17	9	Zinc finger protein ZPR1	ZPR1
6.93735	6.84319	19	17	12	16	Succinyl-CoA ligase [ADP-forming] subunit beta, mitochondrial	LSC2
4.18217	4.73847	NaN	NaN	0	0	Protein SDA1	SDA1
6.31545	6.36376	5	4	4	4	6-phosphogluconolactonase 4	SOL4
6.49482	5.10626	6	2	6	1	6-phosphogluconate dehydrogenase, decarboxylating 2	GND2
5.44144	6.17196	1	4	1	4	Serine/threonine-protein kinase BUD32	BUD32
5.14836	4.25259	8	2	8	2	Antiviral helicase SLH1	SLH1
6.37495	6.60449	4	5	3	5	Regulator of Ty1 transposition protein 102	RTT102
5.50046	5.76532	5	4	5	4	Phosphopantetheine adenylyltransferase	CAB4
5.88551	5.46662	2	1	2	1	Probable family 17 glucosidase SCW4	SCW4
4.21614	4.12371	NaN	NaN	0	0	Protein PXR1	PXR1
5.60269	4.46162	1	NaN	1	0	ER-derived vesicles protein ERV29	ERV29
4.88243	4.30195	NaN	NaN	0	0	N-glycosylase/DNA lyase;8-oxoguanine DNA glycosylase;DNA-(apurinic or apyrimidinic site) lyase	OGG1
4.69497	3.90238	NaN	NaN	0	0	RNA polymerase I-specific transcription initiation factor RRN9	RRN9
7.04926	6.55262	13	9	9	5	26S protease subunit RPT4	RPT4
8.37208	8.50998	37	38	12	13	Histone H1	HHO1
5.0289	4.42796	3	NaN	3	0	THO complex subunit 2	THO2
7.30324	7.16289	14	14	8	9	Succinyl-CoA ligase [ADP-forming] subunit alpha, mitochondrial	LSC1
7.05526	7.33209	7	9	3	4	Coatomer subunit zeta	RET3
5.58461	4.29723	3	1	3	1	Protein NRD1	NRD1
6.98214	7.04805	47	39	32	31	Coatomer subunit alpha	COP1
4.89737	4.51564	1	NaN	1	0	Transcription regulatory protein SNF12	SNF12
4.02762	4.57789	NaN	NaN	0	0	Poly(A) RNA polymerase protein 2	PAP2
7.56305	7.3461	11	7	7	5	Prenylated Rab acceptor 1	YIP3
6.30878	5.96114	4	3	4	3	NAD-dependent protein deacetylase HST1	HST1
5.13737	4.91696	NaN	NaN	0	0	NAD-dependent protein deacetylase HST2	HST2
8.40528	8.15791	39	35	18	18	Peptidyl-prolyl cis-trans isomerase CPR6	CPR6
4.29462	4.20365	NaN	NaN	0	0	Transcription factor NRM1	NRM1
4.32489	4.69658	NaN	1	0	1	tRNA-dihydrouridine(20) synthase [NAD(P)+]	SMM1
5.57824	5.07831	2	1	2	1	Putative pyridoxal kinase BUD17	BUD17
5.81595	5.01932	4	2	3	1	Uncharacterized protein YNR029C
6.26529	6.37044	5	6	5	5	Actin-related protein 2/3 complex subunit 2	ARC35
5.51816	5.41787	4	3	4	3	ATP-dependent RNA helicase DBP6	DBP6
6.28244	6.42338	1	2	1	2	Multifunctional methyltransferase subunit TRM112	TRM112
5.27079	4.44346	4	1	4	1	Nucleolar GTP-binding protein 2	NOG2
5.15436	5.33177	1	2	1	2	Protein CAF40	CAF40
7.90384	7.54538	11	7	7	6	Hsp90 co-chaperone HCH1	HCH1
7.35182	7.28069	16	13	11	10	Glyoxylate reductase 1	GOR1
5.52631	4.48131	8	NaN	8	0	Topoisomerase 1-associated factor 1	TOF1
5.49697	4.89627	2	2	2	2	Vacuolar protein sorting-associated protein IST1	IST1
4.69987	4.71341	1	NaN	1	0	Protein transport protein YIF1	YIF1
4.5018	6.15682	NaN	1	0	1	Uncharacterized ORAOV1 family protein YNL260C
6.12379	5.88017	2	1	2	1	Zinc finger protein GIS2	GIS2
6.7422	6.81413	21	21	20	21	Cysteine--tRNA ligase
4.36515	4.75002	NaN	NaN	0	0	Vacuolar protein sorting-associated protein 75	VPS75
3.93405	4.51802	1	NaN	1	0	Autophagy-related protein 2	ATG2
5.79275	5.46189	3	1	3	1	Exosome complex component CSL4	CSL4
6.14974	5.79702	3	3	3	2	Phosphatidylinositol transfer protein PDR16	PDR16
5.41003	5.38828	1	1	1	1	Pre-rRNA-processing protein IPI3	IPI3
6.57074	6.34268	9	7	9	7	Nucleolar protein 13	NOP13
5.40855	4.71635	2	1	1	1	Signal transduction protein MDG1	MDG1
4.27426	3.89885	NaN	NaN	0	0	Anaphase-promoting complex subunit 1	APC1
5.4189	5.44132	2	2	2	2	Uncharacterized mitochondrial hydrolase FMP41	FMP41
4.70507	4.37882	NaN	1	0	1	Ribosome assembly protein 1	RIA1
5.90481	5.95173	2	3	1	2	AN1-type zinc finger protein YNL155W
6.50271	6.3959	3	3	3	3	Prefoldin subunit 4	GIM3
5.41039	5.71205	2	4	2	4	Adenine deaminase	AAH1
7.06232	6.76419	13	9	11	7	Uncharacterized protein YNL134C
5.94602	5.86425	11	8	11	8	UPF0202 protein KRE33	KRE33
6.0289	6.16894	13	15	12	15	Pro-apoptotic serine protease NMA111	NMA111
6.03814	6.239	1	2	1	1	Ribosome biogenesis protein 15	NOP15
5.41511	5.595	1	2	1	2	Uncharacterized protein YNL108C
5.94339	5.55096	3	2	3	2	Protein AF-9 homolog	YAF9
5.37131	4.44386	2	NaN	1	0	J domain-containing protein APJ1	APJ1
5.66645	5.75156	2	3	2	3	U3 small nucleolar ribonucleoprotein protein IMP4	IMP4
5.34052	5.16646	2	2	2	2	Actin-related protein 5	ARP5
4.29228	4.64713	NaN	NaN	0	0	Conserved oligomeric Golgi complex subunit 5	COG5
4.67281	4.33741	2	NaN	2	0	Conserved oligomeric Golgi complex subunit 6	COG6
4.43389	4.23935	NaN	NaN	0	0	Putative alanyl-tRNA editing protein alaX
4.7198	4.16402	NaN	NaN	0	0	Uncharacterized WD repeat-containing protein YNL035C
5.42584	5.20502	2	1	2	1	Transcriptional regulator CRZ1	CRZ1
4.11793	3.66679	NaN	NaN	0	0	FKBP12-associated protein 1	FAP1
4.87093	5.55459	2	4	1	1	Elongation factor 3B	HEF3
7.09552	7.24504	10	11	7	8	Uncharacterized phosphatase YNL010W
6.93159	6.91045	9	8	6	7	RNA polymerase II transcriptional coactivator SUB1	SUB1
7.06453	6.62034	22	13	17	10	Bifunctional purine biosynthesis protein ADE16;Phosphoribosylaminoimidazolecarboxamide formyltransferase;IMP cyclohydrolase	ADE16
4.92482	5.12457	1	1	1	1	Aldehyde dehydrogenase [NAD(P)+] 2	ALD3
8.18667	7.68409	69	49	32	28	Magnesium-activated aldehyde dehydrogenase, cytosolic	ALD6
5.8561	3.91469	3	NaN	3	0	UBX domain-containing protein 4	UBX4
4.65329	5.083	1	2	1	2	D-arabinono-1,4-lactone oxidase	ALO1
7.33157	7.44748	67	59	28	34	Origin recognition complex subunit 1	ORC1
5.65467	5.83931	1	2	1	2	Transcriptional activator/repressor MOT3	MOT3
7.69669	7.24326	45	46	21	17	Origin recognition complex subunit 3	ORC3
7.7399	7.28974	50	34	25	19	Origin recognition complex subunit 4	ORC4
7.24331	6.74951	25	17	22	16	Dihydroxyacetone kinase 1	DAK1
7.8508	7.52303	35	38	17	14	Hydroxymethylglutaryl-CoA synthase	ERG13
4.98829	5.26076	1	4	0	3	E4 ubiquitin-protein ligase UFD2	UFD2
5.17377	4.76586	2	2	2	2	Dynamin-related protein DNM1	DNM1
6.7942	6.56716	8	6	8	6	Gamma-glutamyl phosphate reductase	PRO2
4.92814	4.84605	1	2	1	2	Oligoribonuclease, mitochondrial	REX2
7.96363	7.74315	61	58	6	8	Actin	ACT1
9.80532	9.77962	21	21	8	8	Histone H3	HHT1
6.10319	5.84401	2	1	2	1	Vacuolar protein-sorting-associated protein 46	DID2
6.83568	6.71299	13	13	11	13	Adenylosuccinate synthetase	ADE12
5.97911	5.33997	4	2	3	2	Actin-related protein 4	ARP4
5.8174	5.75146	1	1	1	1	Mitochondrial import inner membrane translocase subunit TIM10	TIM10
4.78701	5.11337	2	3	2	3	Exocyst complex component SEC5	SEC5
5.87426	6.13821	10	12	10	11	RNA polymerase-associated protein CTR9	CTR9
6.94853	5.9423	5	2	5	2	Translation machinery-associated protein 20	TMA20
7.4716	7.26124	20	16	11	10	Glycerol-3-phosphate dehydrogenase [NAD(+)] 1	GPD1
5.84733	5.37232	2	2	2	2	Protein phosphatase PP2A regulatory subunit B	CDC55
5.01481	4.95276	10	NaN	10	0	Helicase SEN1	SEN1
4.54195	4.69687	1	NaN	1	0	DNA repair helicase RAD25	SSL2
5.17751	5.29372	2	2	2	2	Geranylgeranyl transferase type-2 subunit alpha	BET4
7.41961	7.01732	18	11	12	9	Tyrosine-protein phosphatase CDC14	CDC14
7.49296	7.02131	23	12	13	7	Alpha,alpha-trehalose-phosphate synthase [UDP-forming] 56 kDa subunit	TPS1
6.52017	5.89787	5	1	5	1	Mitogen-activated protein kinase SLT2/MPK1	SLT2
5.30175	4.54929	1	NaN	1	0	AP-1 complex subunit mu-1-I	APM1
5.53356	5.60407	5	7	5	7	Resistance to glucose repression protein 1	REG1
4.67685	4.10625	NaN	NaN	0	0	Transcription factor STP1	STP1
7.5395	7.31919	176	130	80	72	Acetyl-CoA carboxylase;Biotin carboxylase	ACC1
7.20461	6.82792	16	13	13	12	DNA-directed RNA polymerase I subunit RPA49	RPA49
5.21706	4.26468	2	NaN	2	0	mRNA-capping enzyme subunit alpha	CEG1
5.01796	4.35538	NaN	NaN	0	0	Protein ARG5,6, mitochondrial;N-acetyl-gamma-glutamyl-phosphate reductase;Acetylglutamate kinase	ARG5,6
5.27249	4.81975	3	1	3	1	Pre-tRNA-processing protein PTA1	PTA1
6.07733	5.90623	8	7	8	7	DNA polymerase alpha-binding protein	CTF4
5.40175	4.87785	3	1	3	1	Ubiquitin carboxyl-terminal hydrolase 2	UBP2
5.05572	4.77508	2	1	2	1	Ubiquitin carboxyl-terminal hydrolase 3	UBP3
6.56419	6.59642	3	3	2	2	Cytochrome c oxidase subunit 6B	COX12
7.51593	7.12356	21	20	16	14	Cysteine proteinase 1, mitochondrial	LAP3
6.63659	6.46848	5	5	4	5	Nucleolar protein 3	NPL3
4.73495	5.49101	1	2	1	2	Acetyl-coenzyme A synthetase 1	ACS1
4.97616	4.73182	2	2	2	1	Integral membrane protein SED5	SED5
5.79888	5.65009	3	3	3	3	Methionine aminopeptidase 1	MAP1
6.48914	6.3098	5	8	2	2	Aspartate aminotransferase, mitochondrial	AAT1
4.53224	4.27395	2	1	2	1	Mitochondrial import inner membrane translocase subunit TIM44	TIM44
7.50341	7.4726	4	4	3	3	40S ribosomal protein S15	RPS15
6.70214	6.54468	12	9	8	7	26S protease regulatory subunit 8 homolog	RPT6
6.67732	6.54793	7	6	6	5	ADP-ribose pyrophosphatase	YSA1
6.13431	6.34351	2	5	2	5	Methylenetetrahydrofolate dehydrogenase [NAD(+)]	MTD1
4.77998	4.54067	NaN	NaN	0	0	CRE-binding bZIP protein SKO1	SKO1
6.77429	6.93367	17	19	12	17	Chromatin structure-remodeling complex subunit RSC4	RSC4
5.14317	5.5306	1	2	1	2	Topoisomerase 1-associated factor 2	TOF2
7.41734	7.26193	15	14	3	3	60S ribosomal protein L6-A	RPL6A
4.85904	4.868	NaN	NaN	0	0	Transcriptional adapter 2	ADA2
5.85625	4.83448	3	2	2	2	U3 small nucleolar RNA-associated protein 6	UTP6
5.05011	4.60572	8	4	7	3	Protein MLP1	MLP1
7.60594	7.37326	19	18	12	15	Protein TBF1	TBF1
9.0089	9.08239	35	39	17	19	ARS-binding factor 2, mitochondrial	ABF2
5.07159	4.62959	2	1	1	1	Transcriptional activator HAP5	HAP5
5.146	4.63454	1	NaN	1	0	Ribonuclease 3	RNT1
6.68615	6.59458	1	1	1	1	Nascent polypeptide-associated complex subunit beta-1	EGD1
5.1208	3.80159	1	NaN	1	0	RecQ-mediated genome instability protein 1	RMI1
4.74915	4.5886	NaN	NaN	0	0	Vacuolar transporter chaperone 3	VTC3
7.63165	7.68347	6	7	4	4	60S ribosomal protein L21-A;60S ribosomal protein L21-B	RPL21A;RPL21B
6.77627	6.80526	7	8	4	4	Uncharacterized protein YPL067C	YPL067C
5.20488	4.3747	1	NaN	1	0	Vacuolar protein sorting-associated protein 28	VPS28
6.27871	6.32572	2	3	2	3	Monothiol glutaredoxin-5, mitochondrial	GRX5
5.02247	5.42195	NaN	2	0	2	Ornithine decarboxylase antizyme	OAZ1
6.56835	6.22295	5	4	5	4	Importin subunit alpha	SRP1
5.47081	5.20262	3	2	2	2	Protein MUK1	MUK1
5.6046	5.13507	4	NaN	4	0	Nucleolar GTP-binding protein 1	NOG1
5.9116	5.19601	5	2	5	2	Elongator complex protein 3	ELP3
4.76205	5.05069	1	2	1	2	NET1-associated nuclear protein 1	NAN1
5.03958	4.60471	NaN	NaN	0	0	RNA polymerase II transcription factor B subunit 2	TFB2
6.01326	5.86966	3	2	2	1	Vacuolar protein sorting-associated protein 30	VPS30
4.90048	4.22717	NaN	NaN	0	0	37S ribosomal protein MRP51, mitochondrial	MRP51
6.27483	6.43438	9	9	7	8	Histone deacetylase HOS3	HOS3
5.43903	5.00527	7	3	7	3	Glycerophosphodiester phosphodiesterase GDE1	GDE1
4.17478	4.42152	NaN	NaN	0	0	RNA polymerase I-specific transcription initiation factor RRN5	RRN5
4.72291	4.9948	NaN	NaN	0	0	Transcriptional regulatory protein UME1	UME1
4.45008	4.77283	1	NaN	1	0	GLC7-interacting protein 3	GIP3
4.3906	4.32901	NaN	NaN	0	0	Ferulic acid decarboxylase 1	FDC1
7.83584	7.76438	7	6	5	4	Cofilin	COF1
4.79783	5.82041	NaN	3	0	3	Down-regulator of invasive growth 1	DIG1
7.76285	6.60531	5	3	5	3	Elongin-C	ELC1
6.17563	5.74035	3	2	3	2	Uncharacterized protein YPL034W	YPL034W
5.75871	5.19165	4	1	4	1	Styryl dye vacuolar localization protein 3	SVL3
6.15797	6.36124	4	6	4	6	Uncharacterized membrane protein YML131W
7.20731	6.84251	24	17	18	13	Chromatin structure-remodeling complex subunit RSC9	RSC9
7.03655	7.04735	18	15	14	12	Glucose-6-phosphate 1-epimerase
6.9849	6.6017	13	10	12	8	Translation initiation factor RLI1	RLI1
6.16017	6.08877	4	3	4	3	Uncharacterized protein YMR178W
4.51551	4.31217	NaN	NaN	0	0	Alpha1-proteinase inhibitor-degradation deficient protein 37	ADD37
4.5846	5.73043	NaN	3	0	3	37S ribosomal protein S17, mitochondrial	MRPS17
6.17406	6.1211	4	6	4	5	Phosphoglucomutase-3	PGM3
5.8696	5.47286	4	2	4	2	Aminodeoxychorismate lyase	ABZ2
5.25409	4.60722	14	NaN	14	0	E3 ubiquitin-protein ligase TOM1	TOM1
4.76073	4.41398	NaN	NaN	0	0	Histone acetyltransferase GCN5	GCN5
5.93412	5.87178	5	6	5	6	Trafficking protein particle complex subunit 31	TRS31
4.20584	4.55502	NaN	NaN	0	0	Vacuolar protein sorting-associated protein 72	VPS72
6.40853	4.68772	4	NaN	4	0	DNA replication complex GINS protein SLD5	SLD5
4.46231	4.37131	NaN	NaN	0	0	Vacuolar protein sorting-associated protein 71	VPS71
6.39421	4.93971	3	1	3	1	Non-histone protein 10	NHP10
4.45844	4.1642	NaN	1	0	1	Uncharacterized protein YMR259C
5.48453	4.70158	2	1	1	1	N-alpha-acetyltransferase 30	MAK3
7.2845	6.91676	17	12	6	9	ATP-dependent RNA helicase HAS1	HAS1
7.86933	7.72666	37	31	18	18	NADPH dehydrogenase 2	OYE2
4.76356	4.88059	1	2	0	0	Transposon Ty1-ER1 Gag-Pol polyprotein;Capsid protein;Ty1 protease;Integrase;Reverse transcriptase/ribonuclease H;Transposon Ty1-LR2 Gag-Pol polyprotein;Capsid protein;Ty1 protease;Integrase;Reverse transcriptase/ribonuclease H;Transposon Ty1-PL Gag-Pol p	TY1B-ER1;TY1B-LR2;TY1B-PL;TY1B-ML2;TY1B-OL;TY1B-DR4;TY1B-A
5.73951	5.87557	2	2	2	2	Uncharacterized protein YML079W	YML079W
4.49992	4.57542	1	1	1	1	Weak acid resistance protein 1	WAR1
6.40267	5.71757	4	1	4	1	1,2-dihydroxy-3-keto-5-methylthiopentene dioxygenase	ADI1
6.66074	6.53935	29	23	24	21	Clustered mitochondria protein 1	CLU1
4.84458	4.64868	1	NaN	1	0	Cruciform cutting endonuclease 1, mitochondrial	CCE1
5.53934	5.22378	1	1	1	1	Protein CGI121	CGI121
4.45868	4.61325	NaN	NaN	0	0	Transcription initiation factor TFIID subunit 8	TAF8
4.15261	4.66854	NaN	NaN	0	0	Ubiquitin ligase-binding protein BUL2	BUL2
4.80036	4.20519	NaN	NaN	0	0	Transcription initiation factor TFIID subunit 12	TAF12
5.95031	6.28587	1	2	1	2	Protein GIR2	GIR2
4.23339	4.26681	NaN	1	0	1	Epsin-5	ENT5
5.50021	5.38265	1	1	1	1	UPF0661 TPR repeat-containing protein YDR161W	YDR161W
5.93462	4.82432	5	1	5	1	tRNA (guanine-N(7)-)-methyltransferase subunit TRM82	TRM82
5.27252	4.84598	4	2	4	2	DNA mismatch repair protein MSH6	MSH6
6.08966	5.78581	3	2	2	1	Monothiol glutaredoxin-3	GRX3
5.77011	4.22297	2	NaN	2	0	Probable metalloprotease ARX1	ARX1
6.38945	6.34189	11	7	11	7	Protein dopey	DOP1
7.30959	6.70686	20	13	15	10	RuvB-like protein 1	RVB1
8.8935	8.81852	63	61	15	13	High mobility group protein 1	HMO1
3.95126	4.81083	NaN	NaN	0	0	37S ribosomal protein S24, mitochondrial	RSM24
4.25373	4.78713	1	NaN	1	0	Sister chromatid cohesion protein 2	SCC2
6.28378	6.09701	5	5	5	5	Phosducin-like protein 1	PLP1
6.19789	6.74054	1	4	1	4	Ribosomal RNA-processing protein 17	RRP17
4.28316	4.47917	NaN	NaN	0	0	Transcriptional activator ARO80	ARO80
7.24423	7.10154	19	22	14	16	26S proteasome regulatory subunit RPN9	RPN9
5.40197	5.36126	2	2	2	2	Probable kynurenine formamidase	BNA7
6.73729	6.89996	8	8	5	7	Eukaryotic translation initiation factor 3 subunit G	TIF35
5.55804	6.0917	3	2	2	2	Leucine carboxyl methyltransferase 1	PPM1
4.57848	5.19221	NaN	1	0	1	Monopolin complex subunit LRS4	LRS4
5.56022	5.40831	2	2	2	2	Endopolyphosphatase	PPN1
5.85901	6.13316	1	2	1	2	Peroxiredoxin TSA2	TSA2
4.45604	4.18038	NaN	1	0	1	Crossover junction endonuclease MUS81	MUS81
7.30486	6.15631	3	2	2	2	Uncharacterized protein YDR391C	YDR391C
5.56509	5.73068	3	5	3	5	Importin beta SMX1	SXM1
4.63827	5.24398	NaN	1	0	1	U3 small nucleolar RNA-associated protein 5	UTP5
6.13207	6.20017	3	3	3	3	Hypoxanthine-guanine phosphoribosyltransferase	HPT1
4.88234	4.53212	NaN	NaN	0	0	Chromatin assembly factor 1 subunit p60	CAC2
5.40506	5.19808	1	1	1	1	D-arabinose 1-dehydrogenase	ARA2
6.36547	6.13846	3	3	3	2	ISWI one complex protein 4	IOC4
5.20314	4.4316	3	NaN	3	0	Probable ATP-dependent RNA helicase DHR1	ECM16
4.96589	5.66161	1	2	1	2	Ribosome assembly protein RRB1	RRB1
4.44039	4.92125	1	NaN	1	0	Transcription initiation factor TFIID subunit 11	TAF11
5.96013	5.7524	3	3	3	3	DNA repair protein RAD33	RAD33
5.5245	5.33274	6	4	6	4	Sister chromatid cohesion protein PDS5	PDS5
4.72051	4.91298	NaN	NaN	0	0	Probable ADP-ribose 1-phosphate phosphatase YML087W
6.58882	6.59418	8	8	8	8	UPF0659 protein YMR090W
5.37168	4.93723	2	1	2	1	U3 small nucleolar RNA-associated protein 15	UTP15
5.07348	4.52062	NaN	NaN	0	0	DNA-directed RNA polymerase III subunit RPC10	RPC11
5.84956	4.89813	1	2	1	1	Probable GTPase-activating protein GYL1	GYL1
6.40274	6.48973	17	16	14	16	Uncharacterized protein YMR196W
5.06032	4.64156	1	NaN	1	0	t-SNARE VTI1	VTI1
6.83878	6.65084	2	2	2	2	Hit family protein 1	HNT1
3.64631	4.48626	NaN	NaN	0	0	Bud site selection protein 22	BUD22
4.84357	3.67832	NaN	NaN	0	0	Cop9 signalosome-interactor 1	CSI1
6.85666	6.42909	12	15	11	10	UPF0364 protein YMR027W
6.52523	6.03551	7	3	4	3	Type 2A phosphatase-associated protein 42	TAP42
6.47109	6.86067	11	14	10	13	Pumilio homology domain family member 6	PUF6
4.23407	4.36527	NaN	NaN	0	0	DNA damage checkpoint protein LCD1	LCD1
7.10558	6.61502	17	14	15	11	Putative glucokinase-2	EMI2
4.56909	4.26053	NaN	NaN	0	0	GRASP65 homolog protein 1	GRH1
5.50118	5.32249	1	1	1	1	Pantothenate kinase CAB1	CAB1
6.20852	6.2865	2	2	2	2	Probable chaperone protein HSP31	HSP31
4.41078	4.47322	NaN	1	0	1	ATP-dependent DNA helicase II subunit 2	YKU80
4.01464	4.89681	NaN	1	0	1	Uncharacterized protein YMR114C
4.53572	4.04955	NaN	NaN	0	0	Kinetochore protein SPC24	SPC24
6.6493	6.58115	7	8	7	7	Protein transport protein SEC13	SEC13
6.33624	6.41229	3	3	3	3	Prefoldin subunit 5	GIM5
4.62265	4.39331	NaN	NaN	0	0	Actin-like protein ARP10	ARP10
6.11827	5.57038	3	1	3	1	DNA polymerase epsilon subunit D	DPB4
4.68436	4.71311	NaN	NaN	0	0	Conserved oligomeric Golgi complex subunit 8	COG8
7.62197	7.23216	32	24	23	18	FACT complex subunit POB3	POB3
5.02053	6.38593	NaN	1	0	1	Translation termination inhibitor protein ITT1	ITT1
4.31333	4.32238	NaN	NaN	0	0	Chromosome segregation in meiosis protein 3	CSM3
5.56261	5.67766	3	3	3	3	Ribosome biogenesis protein ERB1	ERB1
5.80374	5.02028	10	3	10	3	Pre-mRNA-splicing factor RSE1	RSE1
5.51069	5.71587	3	4	3	4	Arginine biosynthesis bifunctional protein ArgJ, mitochondrial;Glutamate N-acetyltransferase;Amino-acid acetyltransferase;Arginine biosynthesis bifunctional protein ArgJ alpha chain;Arginine biosynthesis bifunctional protein ArgJ beta chain	ARG7
4.55109	5.58065	NaN	1	0	1	SNF1 protein kinase subunit beta-3;SNF1 protein kinase subunit beta-2	GAL83;SIP2
6.10758	5.86536	2	2	2	2	Increased recombination centers protein 21	IRC21
6.27499	5.70727	3	1	3	1	Uncharacterized protein YMR074C
5.74706	5.70233	6	4	6	3	E3 ubiquitin-protein ligase listerin	RKR1
7.24765	6.673	20	16	15	13	Glutamate decarboxylase	GAD1
5.54723	5.41991	1	2	1	2	Non-SCF-type F-box protein ROY1	ROY1
6.20156	4.50224	3	NaN	3	0	Elongator complex protein 6	ELP6
6.76239	6.693	9	7	6	7	Uncharacterized protein YMR315W
7.02612	6.92872	10	14	8	9	NADP-dependent alcohol dehydrogenase 6	ADH6
4.58861	4.99297	NaN	NaN	0	0	Reticulon-like protein 1	RTN1
7.36918	7.32601	11	12	8	10	Uncharacterized oxidoreductase YMR226C
4.81873	4.22621	NaN	NaN	0	0	Transcription initiation factor TFIID subunit 7	TAF7
6.61903	6.48147	62	41	43	40	rRNA biogenesis protein RRP5	RRP5
7.17143	7.24363	15	16	11	11	Protein TRI1	TRI1
4.85503	4.45853	NaN	NaN	0	0	Transcription initiation factor TFIID subunit 9	TAF9
5.58014	5.61293	2	2	2	2	Protein BCH1	BCH1
4.62501	4.23202	NaN	NaN	0	0	Respiration factor 1	RSF1
4.36459	5.86882	1	2	1	2	Eisosome protein 1	EIS1
7.19703	6.63599	18	10	15	9	Actin-like protein ARP9	ARP9
6.12985	4.36088	2	NaN	2	0	Protein ERP1	ERP1
4.77188	4.98894	1	2	1	2	Uncharacterized protein YDR333C	YDR333C
4.01113	4.64978	NaN	3	0	3	Helicase SWR1	SWR1
7.29232	6.97767	31	31	23	22	Arginine--tRNA ligase, cytoplasmic
6.6404	5.79	5	1	4	1	Survival factor 1	SVF1
4.55148	4.29358	NaN	1	0	1	Inositol monophosphatase 2	INM2
4.75301	5.70296	NaN	3	0	3	Non-structural maintenance of chromosome element 3	NSE3
4.44594	5.00303	NaN	1	0	1	Regulator of Ty1 transposition protein 103	RTT103
3.46528	5.02427	1	NaN	1	0	Putative ATP-dependent helicase HRQ1	HRQ1
5.20442	4.64222	1	NaN	1	0	Cytosolic iron-sulfur protein assembly protein 1	CIA1
5.70918	6.14647	1	4	1	4	Hydroxyacylglutathione hydrolase, cytoplasmic isozyme	GLO2
5.47687	5.5286	2	2	2	2	Exosome complex component RRP45	RRP45
6.70272	6.85522	4	6	3	5	Eukaryotic translation initiation factor 3 subunit J	HCR1
6.00847	6.09072	3	4	3	4	Proteasome chaperone 1	PBA1
6.2085	6.34072	3	4	3	4	Ubiquinone biosynthesis protein COQ9, mitochondrial	COQ9
5.79128	6.00749	3	3	3	3	Purine nucleoside phosphorylase	PNP1
5.73462	6.00647	7	10	6	8	Uncharacterized transcriptional regulatory protein YLR278C
5.45151	5.2243	3	2	2	2	Putative nicotinamide N-methyltransferase	NNT1
5.26487	5.96259	1	5	1	5	Uncharacterized protein YLR287C	YLR287C
4.71888	4.64656	1	1	1	1	Gamma-glutamyltransferase;Gamma-glutamyltransferase heavy chain;Gamma-glutamyltransferase light chain	ECM38
6.58763	6.31785	7	5	7	5	Protein HRI1	HRI1
6.65373	6.49674	13	10	11	9	Adenylosuccinate lyase	ADE13
6.80642	6.52389	3	3	2	2	Actin-related protein 2/3 complex subunit 3	ARC18
7.03161	7.22645	24	30	16	16	Vacuolar import and degradation protein 22	VID22
5.34076	3.94449	1	NaN	1	0	Ribosome assembly protein 3	RSA3
5.0029	5.01928	1	2	1	1	U3 small nucleolar RNA-associated protein 13	UTP13
5.21979	5.40278	3	4	2	3	Uncharacterized SVF1-like protein YLR225C	YLR225C
5.65356	5.4795	2	2	2	2	Protein BUR2	BUR2
5.50394	5.68361	3	4	2	4	Sterol regulatory element-binding protein ECM22	ECM22
5.55251	5.61676	5	7	5	7	A-factor-processing enzyme	STE23
4.34872	4.64211	NaN	NaN	0	0	tRNA-dihydrouridine(47) synthase [NAD(P)(+)]	DUS3
4.27403	5.0864	NaN	2	0	2	U3 small nucleolar RNA-associated protein 21	UTP21
5.2011	4.0711	3	NaN	3	0	Conserved oligomeric Golgi complex subunit 4	COG4
7.13491	6.86585	15	18	14	15	26S proteasome regulatory subunit RPN7	RPN7
5.6559	5.95877	6	9	4	9	Multiple RNA-binding domain-containing protein 1	MRD1
5.73534	5.45208	6	3	6	3	Suppressor of glycerol defect protein 1	SGD1
5.63517	4.43526	2	NaN	2	0	Putative 6-phosphofructo-2-kinase/fructose-2,6-bisphosphatase YLR345W;6-phosphofructo-2-kinase;Fructose-2,6-bisphosphatase	YLR345W
5.61986	5.27976	3	2	3	2	Importin subunit beta-1	KAP95
6.34762	5.98786	3	3	3	3	Uncharacterized protein YLR257W	YLR257W
3.78106	4.64787	NaN	NaN	0	0	Sphingoid long chain base kinase 5	LCB5
6.97789	6.86536	16	20	12	9	m7GpppX diphosphatase	DCS1
5.48755	5.306	6	4	6	4	Condensin complex subunit 1	YCS4
6.29515	5.58222	5	3	4	2	Chromatin structure-remodeling complex subunit SFH1	SFH1
5.4492	5.37207	1	1	1	1	PWWP domain-containing protein YLR455W	YLR455W
7.55079	7.32818	9	7	7	5	FK506-binding protein 4	FPR4
6.88922	6.59068	8	9	8	6	WD repeat-containing protein JIP5	JIP5
6.26538	6.19951	1	1	1	1	Small nuclear ribonucleoprotein Sm D2	SMD2
6.51668	6.23528	9	7	9	7	ATP-dependent RNA helicase DBP9	DBP9
4.02684	4.74914	NaN	2	0	1	Endoribonuclease YSH1	YSH1
5.47577	4.78691	5	1	5	1	Exocyst complex component SEC10	SEC10
6.66862	6.76443	6	7	2	4	Uncharacterized protein YLR179C
5.05603	5.02007	NaN	1	0	1	Vacuolar protein sorting-associated protein VTA1	VTA1
5.0865	5.16596	1	1	1	1	Protein TOS4	TOS4
6.25186	6.31216	6	7	6	7	Ribosomal RNA small subunit methyltransferase NEP1	EMG1
4.46656	4.39534	1	1	1	1	Sterol 3-beta-glucosyltransferase	ATG26
5.28594	4.85573	2	NaN	2	0	ADP-ribosylation factor-binding protein GGA1	GGA1
5.92991	5.74367	2	2	2	2	Protein BCP1	BCP1
4.80232	3.95209	NaN	NaN	0	0	Transcription factor tau 91 kDa subunit	TFC6
5.81566	5.94896	3	5	3	3	Pre-rRNA-processing protein ESF1	ESF1
6.82357	6.83173	8	8	7	7	Vacuolar protein sorting-associated protein 74	VPS74
6.24746	4.64075	1	NaN	1	0	U6 snRNA-associated Sm-like protein LSm6	LSM6
5.96471	5.75085	5	5	5	5	Transaminated amino acid decarboxylase	ARO10
4.51647	4.84765	2	2	2	2	Pre-mRNA-splicing factor SPP382	SPP382
5.59594	5.494	4	2	4	2	Coronin-like protein	CRN1
7.41994	6.79401	19	26	19	23	Chromatin structure-remodeling complex subunit RSC2	RSC2
5.89419	6.06967	3	6	3	6	Methylthioribose-1-phosphate isomerase	MRI1
6.39683	6.3297	6	6	6	6	Putative pyridoxal reductase	YPR127W
6.10236	6.08725	6	9	5	7	Transcription factor SPN1	SPN1
5.15122	5.97828	1	2	1	2	Ribosomal RNA-processing protein 15	RRP15
5.33417	4.90954	1	1	1	1	Nucleolar complex protein 4	NOC4
6.3137	5.7674	6	4	6	4	Uncharacterized protein YPR148C	YPR148C
5.46234	5.35993	1	1	1	1	GPN-loop GTPase 3 homolog YLR243W	YLR243W
4.65601	4.14311	NaN	1	0	1	Uncharacterized ATP-dependent helicase IRC20	IRC20
4.21676	4.20678	NaN	NaN	0	0	Histone acetyltransferase HPA2	HPA2
4.37384	5.57737	NaN	1	0	1	Pyridoxamine 5-phosphate oxidase homolog	YPR172W
6.13535	5.95954	5	4	5	4	DNA damage tolerance protein RHC31	AOS1
6.02588	5.48393	17	10	17	8	Glycogen debranching enzyme;4-alpha-glucanotransferase;Amylo-alpha-1,6-glucosidase	GDB1
4.46376	4.16939	NaN	NaN	0	0	Autophagy-related protein 13	ATG13
4.85583	5.62346	2	3	2	3	Protein BFR2	BFR2
5.01241	4.18115	2	1	2	1	Protein CFT1	CFT1
6.83884	7.02276	19	27	18	23	Chromatin structure-remodeling complex protein RSC3	RSC3
5.83796	5.60198	1	1	1	1	Pre-rRNA-processing protein TSR2	TSR2
4.68684	4.93689	1	1	1	1	U3 small nucleolar RNA-associated protein 4	UTP4
4.79612	4.94602	1	NaN	1	0	Condensin complex subunit 3	YCG1
4.83697	4.07994	NaN	NaN	0	0	Putative ATP-dependent helicase IRC3	IRC3
6.20137	6.05725	17	13	17	13	Inositol hexakisphosphate and diphosphoinositol-pentakisphosphate kinase	VIP1
6.35811	6.06093	7	4	7	4	Cell division control protein 73	CDC73
4.76369	4.28162	2	1	2	1	Putative ATP-dependent RNA helicase YLR419W	YLR419W
5.22804	5.55814	4	4	4	4	Golgin IMH1	IMH1
6.34655	5.83886	4	3	4	3	Phosphatidylinositol transfer protein CSR1	CSR1
6.0182	5.90652	14	11	14	11	Elongator complex protein 1	IKI3
4.64746	4.42692	NaN	NaN	0	0	SWR1-complex protein 7	SWC7
5.18532	4.14783	3	NaN	3	0	PX domain-containing protein YPR097W	YPR097W
7.12398	7.11173	5	6	5	6	Trans-acting factor D	RAF1
4.97199	3.57602	NaN	NaN	0	0	Zinc finger protein STP4	STP4
4.74053	5.46109	NaN	1	0	1	Protein PBP4	PBP4
4.97654	5.28434	1	2	1	2	Ribosome biogenesis protein TSR1	TSR1
3.9147	3.90281	NaN	NaN	0	0	Uncharacterized protein YDL063C	YDL063C
4.69498	4.09708	NaN	NaN	0	0	Bromodomain-containing factor 2	BDF2
4.31273	4.88018	1	NaN	1	0	E3 ubiquitin-protein ligase BRE1	BRE1
7.49312	6.96602	17	12	14	9	ATP-dependent RNA helicase SUB2	SUB2
6.78679	6.54381	5	7	3	4	Putative carboxymethylenebutenolidase	YDL086W
5.72884	5.5372	10	7	10	7	tRNA (guanosine(18)-2-O)-methyltransferase	TRM3
7.44744	7.54543	26	27	16	17	NADPH-dependent alpha-keto amide reductase
4.67642	4.83902	1	1	1	1	Uncharacterized protein YDL144C	YDL144C
5.46297	5.53943	2	2	2	2	Nucleolar protein 6	NOP6
6.43583	6.21484	2	1	2	1	D-tyrosyl-tRNA(Tyr) deacylase	DTD1
4.22963	4.45468	1	1	1	1	Protein HBT1	HBT1
4.48291	4.6408	NaN	1	0	1	Seventh homolog of septin 1	SHS1
6.313	5.01647	1	NaN	1	0	Phosphorelay intermediate protein YPD1	YPD1
5.28285	4.54483	2	NaN	2	0	Phosphatase PSR1;Probable phosphatase PSR2	PSR1;PSR2
5.23677	4.87649	NaN	1	0	1	Putative Xaa-Pro aminopeptidase FRA1	FRA1
4.71096	4.56466	NaN	NaN	0	0	Ribosome biogenesis ATPase RIX7	RIX7
4.33664	4.51829	NaN	NaN	0	0	Polynucleotide 5-hydroxyl-kinase GRC3	GRC3
4.52933	5.36261	NaN	NaN	0	0	Epsin-4	ENT4
5.52092	3.70834	18	1	17	1	Vacuolar protein sorting-associated protein 13	VPS13
6.07207	6.22809	7	7	7	6	Nucleolar complex-associated protein 3	NOC3
5.85016	6.06565	4	4	4	4	Protein CMS1	CMS1
5.30963	4.96198	1	NaN	1	0	Non-structural maintenance of chromosomes element 1	NSE1
6.35058	6.05138	2	1	2	1	Ribosome biogenesis protein RLP24	RLP24
5.29026	5.25428	1	1	1	1	S-methyl-5-thioadenosine phosphorylase	MEU1
5.66443	5.88813	2	5	2	5	Ribosome maturation protein SDO1	SDO1
7.21977	6.83248	21	20	18	17	Chromatin structure-remodeling complex protein RSC58	RSC58
5.49294	5.25373	1	1	1	1	Bud site selection protein 20	BUD20
7.8185	7.27407	66	27	22	16	Cell division control protein 45	CDC45
5.33897	5.86076	1	3	1	3	RNA 3-terminal phosphate cyclase-like protein	RCL1
5.09771	5.75914	NaN	7	0	7	Exosome complex exonuclease DIS3	DIS3
6.12038	4.74669	5	1	5	1	1,3-beta-glucanosyltransferase GAS5	GAS5
6.59289	6.27288	5	4	5	4	Protein OPI10	OPI10
5.73553	5.53405	6	3	5	3	Structural maintenance of chromosomes protein 5	SMC5
6.91861	6.29673	12	5	12	5	Nucleolar protein 12	NOP12
5.05046	4.49276	1	1	1	1	DNA base excision repair N-glycosylase 2	NTG2
3.86258	4.20309	1	1	1	1	Serine/threonine-protein kinase PSK2	PSK2
6.14916	5.89405	5	4	4	4	Glutathione synthetase	GSH2
5.77536	4.96912	4	2	3	1	Hydroxymethylpyrimidine/phosphomethylpyrimidine kinase THI20	THI20
5.68449	5.66851	3	4	3	4	Probable dipeptidyl peptidase 3
6.66956	6.81657	7	8	6	7	Ribosome biogenesis protein BRX1	BRX1
6.18551	6.34772	2	3	2	3	Protein ZEO1	ZEO1
4.87764	5.95999	NaN	1	0	1	RING-box protein HRT1	HRT1
4.6563	5.4975	1	1	1	1	Exosome complex component RRP40	RRP40
6.10326	5.66896	2	3	2	2	Enhancer of translation termination 1	ETT1
4.43762	4.66748	NaN	NaN	0	0	20S-pre-rRNA D-site endonuclease NOB1	NOB1
5.91615	6.01199	4	6	4	6	Protein SGT1	SGT1
7.25213	6.62603	13	7	11	7	Mitochondrial morphogenesis protein SLD7	SLD7
4.42092	4.56275	NaN	NaN	0	0	Bud site selection protein 21	BUD21
4.71345	4.28734	NaN	NaN	0	0	Protein SYC1	SYC1
4.52186	5.70292	NaN	1	0	1	Ino eighty subunit 4	IES4
4.60395	5.28387	2	6	2	4	ATP-dependent helicase ULS1	ULS1
4.79442	5.44671	1	4	1	4	Kinetochore protein SLK19	SLK19
4.60701	5.08361	1	1	1	1	Uncharacterized protein YOR238W	YOR238W
5.03957	5.04179	1	1	1	1	Uncharacterized methyltransferase ABP140	ABP140
4.66169	5.35723	NaN	2	0	2	Folylpolyglutamate synthase	MET7
5.43875	5.58323	2	3	2	3	Multisubstrate pseudouridine synthase 7	PUS7
6.07922	4.15886	2	NaN	1	0	Histone acetyltransferase ESA1	ESA1
5.43873	3.88979	1	NaN	1	0	Protein CLP1	CLP1
6.3548	6.33421	7	7	7	7	Thiosulfate sulfurtransferase TUM1	TUM1
6.4796	6.4031	2	2	2	2	N-terminal acetyltransferase A complex subunit NAT5	NAT5
6.96783	6.82923	11	14	10	10	26S proteasome regulatory subunit RPN8	RPN8
5.91863	5.35305	2	2	2	2	GPN-loop GTPase 2 homolog	YOR262W
4.53135	4.59242	1	1	1	1	Serine/threonine-protein kinase HRK1	HRK1
6.16059	6.51266	2	3	2	2	Regulator of ribosome biosynthesis	RRS1
4.79325	4.15806	NaN	NaN	0	0	Upstream activation factor subunit UAF30	UAF30
6.54021	6.34278	2	1	1	1	Bud site selection protein 7	BUD7
5.41375	4.88476	4	2	4	2	ISWI chromatin-remodeling complex ATPase ISW2	ISW2
5.83925	5.39993	3	2	3	2	Uncharacterized protein YOR352W	YOR352W
4.93535	4.73615	1	NaN	1	0	Leucine-rich repeat-containing protein SOG2	SOG2
5.05308	4.93374	1	NaN	1	0	Meiotic sister-chromatid recombination protein 6, mitochondrial	MSC6
5.78491	6.08138	3	4	3	4	Nuclear cap-binding protein subunit 2	CBC2
4.47955	4.87536	1	2	1	2	Regulator of Ty1 transposition protein 10	RTT10
4.21793	4.72926	1	2	1	2	AP-3 complex subunit delta	APL5
7.08497	7.10816	10	9	8	7	60S ribosome subunit biogenesis protein NIP7	NIP7
4.75455	5.0472	NaN	2	0	2	Ribosome biogenesis protein BMS1	BMS1
7.22407	7.1583	11	10	9	9	UPF0368 protein YPL225W	YPL225W
6.67047	6.6314	33	27	28	26	[NU+] prion formation protein 1	NEW1
6.93525	6.0515	15	5	15	4	UPF0662 protein YPL260W	YPL260W
4.40919	4.8808	1	1	1	1	Kelch repeat-containing protein 3	KEL3
6.5521	6.46118	9	7	6	6	Homocysteine S-methyltransferase 2	SAM4
6.30965	6.16906	6	5	6	5	Leukotriene A-4 hydrolase homolog	LAP2
5.88267	6.79689	3	3	3	3	Translation machinery-associated protein 46	TMA46
4.71942	4.58482	NaN	NaN	0	0	RNA polymerase II transcription factor B subunit 4	TFB4
6.39291	6.30754	6	5	6	5	Phosphoglycerate mutase 2	GPM2
5.64496	6.15008	3	4	2	4	tRNA (guanine-N(7)-)-methyltransferase	TRM8
5.57776	5.64802	2	3	2	3	Uncharacterized protein YOR289W	YOR289W
5.69013	4.98002	2	2	2	2	Phosducin-like protein 2	PLP2
5.80652	5.57827	9	6	9	4	Cell division control protein 53	CDC53
4.97138	4.82805	15	NaN	15	0	Midasin	MDN1
4.77424	4.42479	NaN	1	0	1	Ribosome biogenesis protein YTM1	YTM1
5.73892	5.65929	7	5	7	5	AP-1 complex subunit gamma-1	APL4
5.24971	5.53921	1	1	1	1	Transcription initiation factor TFIID subunit 10	TAF10
4.52274	4.75503	1	1	1	1	pH-response regulator protein palA/RIM20	RIM20
4.31485	3.97452	NaN	NaN	0	0	Protein SLF1	SLF1
5.87889	5.76313	2	2	2	2	Probable phosphoglycerate mutase YOR283W	YOR283W
4.37595	4.31793	NaN	NaN	0	0	Lipase 5	TGL5
6.01557	6.25127	4	5	3	5	Regulator of calcineurin 2	RCN2
4.33248	4.41213	NaN	NaN	0	0	Geranylgeranyl pyrophosphate synthase	BTS1
6.31288	6.38904	4	5	4	5	NADPH-dependent methylglyoxal reductase GRE2	GRE2
6.47969	6.7109	10	17	9	11	ISWI one complex protein 2	IOC2
7.22729	7.38124	16	17	9	10	Spermidine synthase	SPE3
4.91531	5.42615	NaN	2	0	2	Putative uridine kinase DAS2	DAS2
6.14383	6.21176	3	2	3	2	Damage response protein 1	DAP1
5.26555	4.83319	1	1	1	1	ATP-dependent RNA helicase FAL1	FAL1
4.89182	5.03487	NaN	1	0	1	Probable serine/threonine-protein kinase RTK1	RTK1
4.55658	4.50033	1	NaN	1	0	Cleavage factor two protein 2	CFT2
6.65891	6.20055	10	6	10	6	Tryptophan--tRNA ligase, cytoplasmic	WRS1
4.58649	4.15871	NaN	NaN	0	0	Transposon Ty1-NL1 Gag-Pol polyprotein;Capsid protein;Ty1 protease;Integrase;Reverse transcriptase/ribonuclease H	TY1B-NL1
5.48851	6.0951	3	7	3	7	Chitin biosynthesis protein CHS5	CHS5
7.30903	7.13637	21	21	12	12	Small glutamine-rich tetratricopeptide repeat-containing protein 2	SGT2
7.38088	7.00281	23	26	3	2	Homocitrate synthase, mitochondrial	LYS21
6.13059	6.29662	3	5	3	5	Protein DCS2	DCS2
6.2811	6.32968	6	5	5	4	Golgi to ER traffic protein 4	GET4
5.42091	4.83681	2	1	2	1	Something about silencing protein 10	SAS10
6.31107	4.53223	1	NaN	1	0	DNA replication complex GINS protein PSF3	PSF3
5.45519	4.6828	3	NaN	3	0	Exosome complex exonuclease RRP6	RRP6
6.65845	6.56724	7	5	6	5	ATPase GET3	GET3
5.20385	4.59848	1	NaN	1	0	Protein AIM7	AIM7
4.63899	4.60588	NaN	NaN	0	0	Sister chromatid cohesion protein 1	MCD1
7.52394	7.6122	14	15	8	9	RNA annealing protein YRA1	YRA1
[truncated: 133 more rows]
